# Supplementary material for: Tumour sampling conditions perturb the metabolic landscape of clear cell renal cell carcinoma
Source: Nat Commun. 2025 Nov 10;16:9896. doi: 10.1038/s41467-025-65676-1 (PMC12603277; doi:10.1038/s41467-025-65676-1)
Supplement: Supplementary file 4 — Source Data [file 41467_2025_65676_MOESM4_ESM.xlsx]

## Sheet: Figure 1
Fig. 1B PCA plot on metabolomics data from ccRCC tumours and kidneys (n = 5 patients with 1- 3 multiregional samples per patient tissue)
Sample	Tissue	ID	2/3-phosphoglycerate	a-ketoglutarate	acetylcarnitine	aconitate	adenosine	ADP-ribose	Alanine	AMP	arginine	aspartate	ATP	Citrate	dihydroxyacetone phosphate	disaccharide	erythritol	erythronate	fumarate	gluconate	glucuronate	glutamate	glutamine	glyceraldehyde 3-phosphate	glycerate	glycerol 3-phosphate	glycerol	GMP	guanosine	hexitol	hexose phosphate	glucose	IMP	inosine	Lactate	malate	N-acetylaspartate	N-acetylglutamate	orotate	orotidine	pentitol	pentose phosphate	phosphoenolpyruvate	Proline	propionylcarnitine	pyroglutamate	S-adenosylhomocysteine	S-adenosylmethionine	sedoheptulose 7-phosphate
P16 K _1	Kidney	P16	6.86857e+07	3.90831e+08	27701324880	1.7437e+08	5301677857	8.4666e+07	5.06313e+08	5.73608e+08	2628364620	3.88225e+08	2.58232e+08	4918845209	2.83799e+07	2.78672e+07	1.58046e+07	8.03252e+08	8.88927e+07	1770427337	1.59253e+08	9.68422e+08	4.61414e+08	8.28327e+07	1.86366e+07	9.81896e+07	3.14186e+07	7.22896e+07	1.36078e+08	8.51435e+08	1.26289e+08	650617796	5.34744e+07	4.47925e+08	9223896090	2012557553	5.64126e+08	8.53658e+07	1.81604e+07	4.15281e+07	3.46231e+07	1.41323e+08	1.60275e+07	6536118755	1106110635	4.18158e+08	7.38211e+07	1.31157e+08	1.9315e+07
P16 K _2	Kidney	P16	2.43546e+07	1.99328e+08	21769994423	1.29544e+08	3846327908	7.50066e+07	4.45073e+08	9.44455e+08	1999698490	5.2122e+08	1.91575e+08	7864879730	8.32308e+06	3.42322e+07	9.57932e+06	4.5527e+08	6.95961e+07	1106883085	1.90655e+08	1271013253	3.27463e+08	3.48062e+06	1.3107e+07	1.10465e+08	4.00012e+07	6.86046e+07	8.20901e+07	2.49184e+08	8.31979e+07	5.64914e+08	3.82537e+07	593736889	2327189502	1727827891	1715273432	8.2925e+07	4.75425e+06	3.77174e+07	1.53717e+07	1.13848e+08	7.11853e+06	5907541278	8.84013e+08	2.97947e+08	9.62986e+07	8.64632e+07	1.57477e+07
P16 K _3	Kidney	P16	2.21161e+07	3.11517e+08	30149057329	2.46195e+08	2966116673	3.39408e+07	4.63813e+08	5.87994e+08	1940388445	3.24058e+08	1.7497e+08	4320805490	1.38425e+07	2.5913e+07	1.10154e+07	4.26535e+08	6.03367e+07	1255405021	1.97959e+08	9.44917e+08	3.47542e+08	2.49037e+07	1.00637e+07	7.12189e+07	2.03787e+07	4.59438e+07	4.30978e+07	5.75041e+08	9.18773e+07	4.66411e+08	3.67383e+07	2.06683e+08	5369630575	1464004663	1505057484	8.61313e+07	1.08442e+07	3.28257e+07	2.31798e+07	1.06391e+08	5.38282e+06	5713449205	6.20374e+08	2.73432e+08	4.24e+07	1.1052e+08	1.22294e+07
P17 K _1	Kidney	P17	2.14769e+07	3.3667e+07	16951843523	4.08723e+07	429431052	5.38613e+06	2.29785e+08	5.34065e+08	1633421134	1.00539e+08	2.08655e+07	1609506362	2.45938e+07	3.71661e+07	1.25288e+07	3.79471e+08	4.57923e+07	4.6419e+08	7.65809e+07	3.19359e+08	1.52746e+08	3.066e+07	1.69878e+07	1.05472e+08	8.45992e+07	4.63054e+07	2.5821e+07	2430923871	1.48197e+08	2.84278e+08	3.55076e+08	1.80252e+08	6471440033	1109764056	1.22923e+08	2.02993e+07	4.11138e+07	1.70483e+08	5.63149e+07	1.35108e+08	2.90989e+06	6972280204	5.0955e+08	2.4786e+08	4.87436e+07	4.27192e+07	5.77012e+06
P18 K _1	Kidney	P18	2.74917e+07	4.94652e+07	28155986330	8.12308e+07	4844677382	2.55105e+07	5.38593e+08	1510413030	1895435999	2.19975e+08	1.23701e+08	6512920156	9.74956e+06	3.23247e+07	8.40087e+06	5.78115e+08	9.40908e+07	8.43481e+08	1.18839e+08	9.5607e+08	1.71411e+08	8.96639e+06	1.51933e+07	1.73417e+08	4.57548e+07	163366125	4.64268e+07	4027785885	1.05544e+08	2.8471e+08	1.34089e+08	4.12602e+08	3082106360	2184049059	3934857389	1.56384e+08	3.58184e+06	3.23891e+07	2.11206e+07	128178313	5.3854e+06	5553824381	1654865173	3.7958e+08	1.2226e+08	4.20078e+07	2.2643e+07
P18 K _3	Kidney	P18	3.75279e+07	2.59672e+08	36864408805	168305156	7104218164	1.38021e+08	6.05761e+08	9.32747e+08	2685862553	4.12605e+08	1.11479e+08	5016856321	1.79531e+07	4.55206e+07	9.01922e+06	4.56372e+08	1.07189e+08	7.36908e+08	1.2733e+08	1018030793	3.68544e+08	5.60817e+06	2.91988e+07	1.41706e+08	5.56973e+07	1.31569e+08	1.99615e+08	3218650427	1.36023e+08	3.59247e+08	1.01839e+08	8.13955e+08	5331383192	2445680235	3137466331	6.97864e+07	8.29176e+06	5.90947e+07	2.92248e+07	2.16108e+08	2.0953e+07	6127408352	1029437272	440520886	9.30601e+07	7.91028e+07	1.95371e+07
P19 K _1	Kidney	P19	1.29374e+07	1.08165e+08	50873879061	6.67837e+07	3632766045	1.76104e+07	296568037	4.68088e+08	1729670627	2.31508e+08	1.79377e+08	4093351644	1.00073e+07	1.91465e+07	4.38343e+06	1.62536e+08	9.06688e+07	4.17142e+08	1.0244e+08	637728715	3.08385e+08	6.73853e+06	1.08858e+07	1.45419e+08	4.30741e+07	4.35706e+07	4.12097e+07	8.71846e+08	1.31148e+08	2.65478e+08	1.59725e+08	6.80468e+07	2136229271	2057055867	4201033177	8.57827e+07	3.99663e+06	9.10544e+06	1.722e+07	8.16027e+07	4.77371e+06	3797332859	1331256867	3.61686e+08	2.59024e+07	6.28361e+07	1.44682e+07
P19 K _2	Kidney	P19	1.15849e+07	8.36947e+07	40916121156	1.07559e+08	8249297580	2.14395e+07	3.75661e+08	1088541411	1811403087	3.16926e+08	1.07814e+08	4666774160	7.91671e+06	2.51998e+07	5.33864e+06	4.27522e+08	7.37528e+07	6.11925e+08	1.55673e+08	1449258540	2.05964e+08	3.05722e+06	1.47875e+07	1.97608e+08	6.42447e+07	8.89266e+07	9.37255e+07	1.00432e+08	1.4907e+08	245838226	2.63774e+08	235236939	1266890158	1752324407	6232306939	2.86806e+08	3.48331e+06	3.48022e+07	1.53487e+07	1.63376e+08	5.36155e+06	3042280432	8.9642e+08	3.58073e+08	6.18563e+07	7.3011e+07	1.99569e+07
P22 K _1	Kidney	p22	1.23545e+08	1.89847e+08	33677492511	1.65481e+08	4363569897	3.02562e+07	2.91879e+08	7.84484e+08	2130932927	2.80952e+08	4.31323e+08	8589439055	9.26393e+06	2.79191e+07	4.63681e+06	1008500211	1.03761e+08	8.88892e+08	7.55536e+07	1204330107	2.09072e+08	4.62437e+06	1.00593e+07	2.56532e+08	1.33805e+07	5.70526e+07	4.76631e+07	4781543517	1.65907e+08	3.43341e+08	2.55069e+08	221025088	1152927788	2450730827	6071641324	2.06972e+08	4.11542e+06	3.02407e+07	2.55228e+07	9.72638e+07	2.28296e+07	2836370348	1729353122	4.99244e+08	8.92292e+07	8.50294e+07	2.15896e+07
P22 K _2	Kidney	p22	6.30904e+07	3.27918e+07	30319819227	1.0101e+08	4507781539	2.71789e+07	4.31327e+08	8.03147e+08	2167992290	1.54177e+08	156646615	8202126672	9.11088e+06	1.82952e+07	5.74964e+06	8.54046e+08	1.09432e+08	6.80321e+08	5.38942e+07	7.60813e+08	2.15411e+08	9751895	5.70945e+06	4.71793e+08	2.46615e+07	7.48661e+07	7.8318e+07	3184199581	9.93159e+07	2.06572e+08	4.68701e+08	3.47207e+08	5596327535	2354336192	6344767516	1.08844e+08	3.91171e+06	2.57091e+07	2.1305e+07	9.18258e+07	7.90378e+06	3050987283	2009110590	4.4579e+08	8.00445e+07	5.51804e+07	1.03826e+07
P22 K _3	Kidney	p22	7.04226e+07	1.13327e+08	33813752282	1.19999e+08	3710633896	1.80232e+07	4.30506e+08	9.05603e+08	2180909920	2.26027e+08	2.59888e+08	7782193367	9.17156e+06	2.5754e+07	5.05129e+06	8.70599e+08	1.63857e+08	1109593228	8.06487e+07	1090298811	1.52591e+08	8.91478e+06	9.0134e+06	7.25236e+08	2.35988e+07	8.95074e+07	5.25026e+07	4287875954	1.32124e+08	3.18167e+08	1.82737e+08	6.07647e+08	3796346245	3637856876	5382776847	279502420	3.79175e+06	3.40045e+07	3.02417e+07	105179512	1.12451e+07	3043448092	3486856065	5.5577e+08	134335068	7.18098e+07	1.61158e+07
P16 T _1	ccRCC	P16	4.27473e+07	3.06886e+08	17278857650	6.17097e+07	8.90842e+08	6.53781e+07	3.68047e+08	9.53018e+08	4330624855	4.24216e+08	3.25966e+08	5385732433	5.27369e+06	1.4536e+07	4.46413e+06	507230105	6.09342e+07	7.03776e+08	3.51233e+07	1215282907	4.30905e+08	4.61497e+07	1.69376e+07	6.41425e+07	1.94224e+07	9.09727e+07	3.68711e+07	1.76045e+08	9.26878e+07	2.74389e+08	7.00912e+07	4.0814e+08	11630805881	1626240323	2.75772e+08	101058269	1.62169e+07	9.77662e+06	1.37004e+07	1.63092e+08	1.15366e+07	8038375597	8.58434e+08	2.70299e+08	2.04165e+08	1.18985e+08	2.19689e+07
P16 T _2	ccRCC	P16	1.04548e+07	4.02685e+08	15909215032	8.18521e+07	10850854707	3.07504e+07	7.46286e+08	6.71033e+08	5058069221	7.85037e+08	4.80004e+07	5343068628	7.50263e+06	4.03547e+07	7.82709e+06	4.96893e+08	5.78146e+07	1272742029	8.57081e+07	1636384893	1046363026	7.21386e+06	3.19725e+07	1.23454e+08	3.5653e+07	3.83879e+07	4.15435e+08	2.91146e+08	1.16306e+08	1118624143	1.25217e+07	1007841258	7686215825	1498191055	3.81387e+08	1.35903e+08	6.39614e+06	1.49846e+07	1.90965e+07	9.53328e+07	6.17791e+06	7806789148	7.31282e+08	6.02749e+08	7.20652e+07	1.54694e+08	3.22493e+07
P16 T _3	ccRCC	P16	2.24513e+06	2.62452e+08	10482785446	110914221	8550100347	1.54163e+07	1175507802	4.94258e+07	6435614258	8.24653e+08	2.33577e+07	1056247444	1.7185e+06	46039649	1.15187e+07	3.51239e+08	1.02851e+07	5.90065e+08	7.10436e+07	1258776285	1107951895	1.77984e+06	4.19566e+07	2.34382e+07	2.01884e+08	4.84539e+06	2.02339e+08	1.50269e+08	1.30165e+07	1115569345	2.04846e+06	2.67633e+08	11278963281	2.07472e+08	6.3868e+08	3.86267e+08	6.70906e+06	1.28804e+07	1.82629e+07	5.55898e+06	76340.8	12529056429	4.77651e+08	6.88702e+08	8.80484e+06	4.20421e+07	1.69102e+06
P17 T _1	ccRCC	P17	734806	2.01799e+08	22289212229	4.70226e+07	5253943995	1.54218e+07	5.19919e+08	1048692024	3447410938	8.52399e+08	3.90417e+06	7.38696e+08	3.33614e+06	3.37683e+07	3.82901e+06	3.77076e+08	7.20478e+07	1310088564	3.56657e+07	1455575382	471280486	1.17946e+06	2.93439e+07	1.65397e+08	1.45811e+08	8.18814e+07	1.18594e+08	1276955953	161134661	4.91308e+08	3.58433e+07	6.0229e+08	2954759694	1643673754	3.67288e+08	5.34739e+07	1.90478e+07	3.52794e+08	5.21033e+07	7.10769e+07	850201	6825298026	7.60251e+08	3.95132e+08	6.95948e+07	1.0241e+08	1.17611e+07
P17 T _2	ccRCC	P17	936577	429360149	9672492763	1.76456e+08	989140779	5.55491e+07	1422755817	6.1795e+08	8848263589	6.15467e+08	1.15991e+07	3441545950	4.46614e+06	7.08837e+07	9.06775e+06	4.0088e+08	4.45315e+07	1580833923	7.1736e+07	1521580006	1033558439	3.81548e+06	2.87817e+07	1.00992e+08	166217426	3.92357e+07	3.4891e+07	3.63183e+08	4.30713e+07	1142302518	3.5264e+06	358187527	16198934833	1060080683	4.20433e+08	1.57235e+08	5.18543e+07	2.68154e+08	2.94357e+07	1.6047e+07	1.5939e+06	13237182703	538620862	8.58104e+08	1.85351e+07	6.09333e+07	6.78799e+06
P17 T _3	ccRCC	P17	5.96199e+07	8.70751e+07	20416167054	4.58274e+07	2993188299	4.20555e+07	3.67832e+08	8.84535e+08	2738362354	3.54271e+08	1.63998e+07	3584788279	4.20969e+06	1.11364e+07	3.12643e+06	355988287	1.03666e+08	8.56537e+08	1.95219e+07	9.97925e+08	166713172	1.11877e+06	1.73908e+07	1.08143e+08	1.01505e+08	1.11163e+08	3.14784e+08	1.117e+08	7.21229e+07	2.51059e+08	1.09548e+08	1942441377	3335602335	2229242513	1.93411e+08	2.33833e+07	9.49314e+06	4.80114e+08	1.46032e+07	2.97283e+08	8.14297e+06	4804679478	1587077941	3.74117e+08	345554101	2.37245e+07	1.51316e+07
P18 T _1	ccRCC	P18	8.67136e+06	3.04597e+08	19931925621	6.86507e+07	3402496323	1.02242e+08	1001381529	1852070147	2756325729	3.39143e+08	1.77095e+07	3717994571	8.52321e+06	1.95837e+07	3.93588e+06	4.59069e+08	1.20624e+08	3.86518e+08	1.40516e+07	1933372915	3.74396e+08	9.11112e+06	5.19805e+07	8.49988e+07	9.3018e+07	1.68456e+08	1.81374e+08	9.53059e+08	106078621	1.46534e+08	2.63933e+08	1652720943	7258495428	2639216260	4.42147e+08	9.51154e+07	4.43043e+06	1.82821e+07	1.61356e+07	2.12786e+08	3.96863e+06	7322005670	1302542869	6.01952e+08	152722341	1.5883e+07	1.19698e+07
P18 T _2	ccRCC	P18	2.38899e+07	2.96636e+08	23106023785	9.39557e+07	7967990691	108285983	7.88175e+08	5.05005e+08	2474212629	3.45797e+08	1.09975e+08	1940832088	1.209e+07	1.07609e+07	4.14751e+06	3.34443e+08	1.19764e+08	3.65296e+08	1.75857e+07	1313780458	3.24947e+08	1.98986e+07	2.54322e+07	1.01031e+08	76098500	7.30502e+07	3.32238e+08	1031886298	1.31163e+08	1.31481e+08	1.03125e+08	1172744149	8533028158	2496658854	415864603	4.13363e+07	2.55976e+06	2.41926e+07	1.9767e+07	1.71239e+08	1.52274e+07	6016219241	1854845934	4.11939e+08	2.28604e+08	3.89992e+07	2.05204e+07
P19 T _1	ccRCC	P19	1.83539e+06	346414428	28164576768	8.60756e+07	11912717529	4.63156e+07	4.0005e+08	4.9838e+08	3173037795	572714868	1.42486e+07	1331093813	7.27189e+06	2.26096e+07	3.09633e+06	2.58952e+08	6.78679e+07	2.83212e+08	2.48116e+07	1570220432	3.6102e+08	2.86699e+06	2.7792e+07	1.39742e+08	7.12648e+07	2.86519e+07	4.6103e+08	1.10927e+08	6.52793e+07	3.50067e+08	4.45885e+07	1311744541	4271226956	1418068948	348817923	8.66059e+07	3.10691e+07	2.35245e+07	1.68696e+07	1.26955e+08	1.75743e+06	5338438272	1495319324	5.79166e+08	7.39541e+07	6.15247e+07	8.59305e+06
P22 T _1	ccRCC	p22	4.50647e+07	3.48249e+08	17722019235	1.32705e+08	6272009217	9.49115e+07	5.41772e+08	7.81105e+08	3620018478	7.3859e+08	6.3689e+07	6431437768	1.5146e+07	3.484e+07	6.85039e+06	3.72509e+08	8.2922e+07	1514573564	5.66183e+07	1334466677	566461438	1.07057e+07	2.35414e+07	2.00155e+08	1.37612e+08	6.98173e+07	168889481	3801871655	9.00611e+07	4.99372e+08	8.80603e+07	9.2734e+08	15046228870	1955048557	4.92787e+08	6.01408e+07	2.43792e+07	4.90147e+07	3.20717e+07	1.23173e+08	1.52405e+07	9483827374	7.44836e+08	3.78672e+08	5.81627e+07	5.31445e+07	2.08006e+07
P22 T _2	ccRCC	p22	2.15043e+07	5.05653e+08	17598625086	1.30583e+08	2138567246	2.28649e+07	5.63302e+08	3.37113e+08	3389344161	3.71568e+08	3.77012e+07	4068516607	7.49166e+06	1.62891e+08	7.64277e+06	4.60432e+08	9.29811e+07	1893144910	6.75864e+07	1281597260	4.582e+08	8.45166e+06	2.7994e+07	9.01345e+07	4.67963e+07	2.76364e+07	5.05416e+07	2965970189	9.12913e+07	3.76537e+08	2.38652e+07	2.27281e+08	21691814549	2104602473	2.20796e+08	5.99512e+07	6.0976e+07	3.99226e+07	4.2806e+07	6.18362e+07	8.07967e+06	11766069242	9.18647e+08	4.4431e+08	4.12795e+07	4.34196e+07	1.99593e+07
P22 T _3	ccRCC	p22	3.20644e+07	4.51608e+08	14671590089	1.44135e+08	6506648160	6.56175e+07	8.52752e+08	1033947474	2153603428	8.16187e+08	6.03889e+07	10655081182	1.16232e+07	2.84462e+07	6.19158e+06	2.34649e+08	5.88466e+07	8.85446e+08	8.06266e+07	1716279188	4.42188e+08	5.77046e+06	17494198	1.82374e+08	4.37586e+07	6.97964e+07	1.17799e+08	2012780208	7.64472e+07	5.01234e+08	100825602	8.27675e+08	14473988754	1453858922	8.39552e+08	5.89051e+07	1.24739e+07	3.8185e+07	2.44378e+07	1.04867e+08	6.98069e+06	11950183932	5.81713e+08	5.37714e+08	8.44429e+07	5.2267e+07	1.70018e+07
Fig. 1C Heatmap of metabolite fold change (ccRCC vs kidney) for all matched patient tumour samples (n = 12 tumour samples taken from 5 patients)
Sample	ID	2/3-phosphoglycerate	a-ketoglutarate	acetylcarnitine	aconitate	adenosine	adp-ribose	alanine	amp	arginine	aspartate	atp	citrate	dihydroxyacetone phosphate	disaccharide	erythritol	erythronate	fumarate	gluconate	glucuronate	glutamate	glutamine	glyceraldehyde 3-phosphate	glycerate	glycerol 3-phosphate	glycerol	gmp	guanosine	hexitol	hexose phosphate	glucose	imp	inosine	lactate	malate	n-acetylaspartate	n-acetylglutamate	orotate	orotidine	pentitol	pentose phosphate	phosphoenolpyruvate	proline	propionylcarnitine	pyroglutamate	s-adenosylhomocysteine	s-adenosylmethionine	sedoheptulose 7-phosphate	succinate
P16_1	P16	0.155275	0.0300557	-0.619161	-1.57119	-2.18041	0.0186625	-0.358082	0.440993	0.983984	0.0450716	0.646342	-0.0822015	-1.67573	-1.01311	-1.4425	-0.147122	-0.259495	-0.968939	-2.37836	0.195255	0.185909	0.315977	0.281435	-0.540462	-0.65579	0.546679	-1.23999	-1.66575	-0.116095	-1.03087	0.710876	-0.0279194	1.04412	-0.0932261	-2.19358	0.252926	0.527193	-1.93397	-0.832163	0.436406	0.278758	0.409404	-0.0195838	-0.287234	1.5271	0.121428	0.478823	-0.452401
P16_2	P16	-1.87639	0.422006	-0.738306	-1.16366	1.42608	-1.06954	0.661757	-0.0651269	1.208	0.933034	-2.11726	-0.0936755	-1.16715	0.459993	-0.632402	-0.176827	-0.335313	-0.114187	-1.09136	0.624475	1.46585	-2.3615	1.19804	0.404159	0.220514	-0.698102	2.25407	-0.939952	0.211378	0.996559	-1.77392	1.27621	0.446517	-0.211545	-1.72579	0.680313	-0.815031	-1.3179	-0.353074	-0.338232	-0.62227	0.367229	-0.250863	0.869765	0.0247419	0.500074	1.03263	-0.368937
P16_3	P16	-4.09569	-0.195591	-1.34015	-0.72531	1.08229	-2.06569	1.31724	-3.82817	1.55549	1.00406	-3.15641	-2.4324	-3.2934	0.650132	-0.0749678	-0.677309	-2.82619	-1.22318	-1.36208	0.245984	1.54836	-4.38052	1.59011	-1.99288	2.72194	-3.68407	1.21622	-1.89415	-2.94813	0.992613	-4.38574	-0.63673	0.999806	-3.06377	-0.981958	2.18734	-0.746122	-1.53621	-0.417465	-4.43831	-6.96079	1.04971	-0.865333	1.06209	-3.00819	-1.37944	-3.22068	-0.116517
P17_1	P17	-4.86928	2.58351	0.39489	0.20223	3.6129	1.51765	1.178	0.973503	1.07762	3.08378	-2.41803	-1.12357	-2.88204	-0.138317	-1.7102	-0.00913471	0.653848	1.49688	-1.10245	2.18834	1.62545	-4.70016	0.788558	0.649071	0.78538	0.822354	2.19941	-0.928796	0.12075	0.789322	-3.30835	1.74044	-1.13105	0.566671	1.57915	1.39741	-1.11	1.0492	-0.112141	-0.926663	-1.77509	-0.0307385	0.577254	0.672808	0.513768	1.2614	1.02735	-1.32558
P17_2	P17	-4.51925	3.67278	-0.809496	2.11012	1.20375	3.36644	2.63033	0.210474	2.4375	2.61393	-0.8471	1.09644	-2.46119	0.931468	-0.466432	0.0791801	-0.0402804	1.7679	-0.0942869	2.25232	2.75841	-3.00642	0.760649	-0.062619	0.974355	-0.239015	0.434307	-2.74274	-1.78272	2.00657	-6.65379	0.990696	1.32374	-0.0660789	1.77412	2.95342	0.33484	0.653432	-0.935949	-3.07374	-0.868406	0.924894	0.0800477	1.79163	-1.39496	0.512346	0.234383	-0.689913
P17_3	P17	1.47301	1.37093	0.268257	0.165088	2.80118	2.96497	0.67876	0.727902	0.745417	1.8171	-0.347442	1.15527	-2.54651	-1.7387	-2.00266	-0.0921612	1.17876	0.883801	-1.97189	1.64375	0.126233	-4.77637	0.033819	0.0360809	0.26284	1.26342	3.60774	-4.44381	-1.03899	-0.179276	-1.69656	3.42978	-0.956139	1.0063	0.653911	0.204049	-2.11467	1.49375	-1.94723	1.13772	1.48459	-0.53719	1.63908	0.593962	2.82563	-0.848507	1.39089	-0.649701
P18_1	P18	-1.90654	0.978653	-0.705802	-0.861901	-0.812212	0.32242	0.807458	0.60039	0.26699	0.100645	-2.73117	-0.632768	-0.700554	-0.990955	-1.14599	-0.172132	0.261321	-1.03167	-3.13084	0.969925	0.471725	0.322248	1.22767	-0.890399	0.874782	0.191979	0.560059	-1.92663	-0.18729	-1.13573	1.16183	1.43023	0.786966	0.189182	-2.99959	-0.24966	-0.422238	-1.32308	-0.641617	0.305794	-1.73046	0.326118	-0.0432164	0.553846	0.504426	-1.93077	-0.81716	-0.494479
P18_2	P18	-0.44447	0.940448	-0.492615	-0.409195	0.415411	0.405277	0.462055	-1.27438	0.111213	0.128677	-0.0965919	-1.57062	-0.196207	-1.8548	-1.07043	-0.629084	0.250998	-1.11314	-2.80717	0.412529	0.267365	1.44922	0.196353	-0.641119	0.58514	-1.01344	1.43331	-1.81199	0.118939	-1.29211	-0.193944	0.935274	1.02035	0.109071	-3.088	-1.45193	-1.21368	-0.918948	-0.34877	-0.00760068	0.209503	0.0427365	0.466752	0.00662869	1.08637	-0.634807	-0.0395026	-0.442985
P19_1	P19	-2.73993	1.85245	-0.704455	-0.0182475	1.00372	1.24618	0.251228	-0.643107	0.841678	1.0625	-3.33312	-1.71834	-0.301487	0.0281227	-0.650703	-0.188169	-0.276599	-0.861384	-2.37892	0.589545	0.489333	-0.772618	1.1144	-0.295558	0.409359	-1.20926	2.77259	-2.13176	-1.10185	0.453418	-2.24762	3.11275	1.32779	-0.425629	-3.90258	-1.10505	3.05439	0.0996932	0.0509434	0.0516579	-1.52785	0.642503	0.424913	0.686461	0.753088	-0.142748	-1.00222	0.121144
P22_1	P22	-0.927058	1.63677	-0.879491	0.0427553	0.580603	1.91587	0.494438	-0.0894672	0.745002	1.74474	-2.14974	-0.348943	0.72204	0.538345	0.412759	-1.29025	-0.599968	0.762284	-0.30675	0.389845	1.55818	0.463562	1.51086	-1.27544	2.74362	-0.0802058	1.50525	-0.103464	-0.556462	0.787249	-1.77879	1.24239	2.09772	-0.525576	-3.58974	-1.72228	2.62952	0.708986	0.320104	0.328509	0.123227	1.67164	-1.6931	-0.401752	-0.799084	-0.411243	0.37591	-1.27625
P22_2	P22	-1.99443	2.17479	-0.889572	0.0194973	-0.971681	-0.13758	0.550662	-1.30175	0.650012	0.753598	-2.90618	-1.00958	-0.293542	2.76344	0.57067	-0.984539	-0.434785	1.08416	-0.0512847	0.331524	1.25218	0.122495	1.76078	-2.42641	1.18747	-1.41722	-0.235288	-0.461669	-0.536887	0.379926	-3.66237	-0.786228	2.62547	-0.419232	-4.74799	-1.72684	3.95211	0.412976	0.736618	-0.665651	-0.792319	1.98273	-1.39052	-0.171134	-1.29376	-0.702818	0.316348	-1.12106
P22_3	P22	-1.41808	2.01172	-1.15201	0.161949	0.633589	1.38336	1.14888	0.315107	-0.004242	1.88887	-2.2265	0.379386	0.34011	0.245839	0.26688	-1.95702	-1.09476	-0.0121511	0.203238	0.752866	1.20087	-0.428055	1.08254	-1.40966	1.09064	-0.0806379	0.985498	-1.02098	-0.792901	0.792619	-1.58349	1.07836	2.04178	-0.952893	-2.82108	-1.75224	1.66278	0.348777	-0.0720821	0.0963911	-1.00324	2.00513	-2.04972	0.104136	-0.261202	-0.435263	0.0849686	-1.34261
Fig. 1D Violin plot of urea cycle metabolite Log2FC (ccRCC vs kidney) showing the assigned clusters from (C). Violin plots display the median, 1st and 3rd quartiles.
Sample	Cluster	arginine	ornithine	citrulline	aspartate	argininosuccinate	carbamoylphosphate	N-acetylglutamate	proline	glutamate	N-acetylputrescine
P16_1	1	0.983984	0.365854	10	0.0450716	1.00455	-0.671149	0.252926	0.409404	0.195255	-2.58568
P16_2	1	1.208	1.23745	1.60842	0.933034	1.51562	-0.666022	0.680313	0.367229	0.624475	-2.20269
P16_3	2	1.55549	1.38011	2.08121	1.00406	-1.03452	-1.02101	2.18734	1.04971	0.245984	-1.97994
P17_1	1	1.07762	0.707475	0.90297	3.08378	2.27896	0.539556	1.39741	-0.0307385	2.18834	-1.12298
P17_2	2	2.4375	2.36079	2.89898	2.61393	0.566356	0.420941	2.95342	0.924894	2.25232	-0.642152
P17_3	1	0.745417	-0.087379	-0.120628	1.8171	1.09277	0.422483	0.204049	-0.53719	1.64375	-1.39554
P18_1	1	0.26699	0.187785	-0.146937	0.100645	2.05712	0.176394	-0.249661	0.326118	0.969925	-2.26087
P18_2	1	0.111213	0.729244	-0.0747343	0.128677	1.47758	-0.26627	-1.45193	0.0427365	0.412529	-2.62134
P19_1	1	0.841678	0.976148	1.10526	1.0625	1.37921	-0.266074	-1.10505	0.642503	0.589545	-1.30986
P22_1	2	0.745002	2.23377	3.22721	1.74474	-1.033	0.114731	-1.72228	1.67164	0.389845	-0.808905
P22_2	2	0.650012	2.532	3.21018	0.753598	-0.452339	-0.125522	-1.72684	1.98273	0.331524	-1.00412
P22_3	2	-0.004242	2.2459	3.09992	1.88887	-1.61899	0.391957	-1.75224	2.00513	0.752866	-0.902712
Fig. 1E Correlation plot comparing protein and RNA normalised enrichment scores (NES) for Hallmarks Gene Set Enrichment Analysis (GSEA) (ccRCC vs kidney).
Name	NES_protein	p.log_protein	NES_RNA	p.log_RNA
HALLMARK_ADIPOGENESIS	-2.0229	5	-0.796848	0.0600018
HALLMARK_ALLOGRAFT_REJECTION	3.06188	5	3.27429	5
HALLMARK_ANDROGEN_RESPONSE	-0.712754	0	-1.01145	0.224163
HALLMARK_ANGIOGENESIS	2.26357	5	1.54725	1.54332
HALLMARK_APICAL_JUNCTION	1.38208	1.05446	1.21983	0.696028
HALLMARK_APOPTOSIS	1.30013	0.900117	1.83453	2.49787
HALLMARK_BILE_ACID_METABOLISM	-1.51825	1.09109	-1.27196	0.566405
HALLMARK_CHOLESTEROL_HOMEOSTASIS	0.796255	0.0682139	-0.874143	0.102097
HALLMARK_COAGULATION	3.0388	5	1.92559	3.04893
HALLMARK_COMPLEMENT	2.75222	5	2.62608	5
HALLMARK_DNA_REPAIR	-0.565712	0	0.828851	0.0904888
HALLMARK_E2F_TARGETS	0.799723	0.0546136	2.2078	5
HALLMARK_EPITHELIAL_MESENCHYMAL_TRANSITION	3.09276	5	2.69236	5
HALLMARK_ESTROGEN_RESPONSE_EARLY	-0.960805	0.0978721	-1.28682	0.534697
HALLMARK_ESTROGEN_RESPONSE_LATE	-1.46729	1.00872	-1.50206	1.09103
HALLMARK_FATTY_ACID_METABOLISM	-2.55729	5	-1.51734	1.04793
HALLMARK_G2M_CHECKPOINT	0.936136	0.198138	2.02587	3.58041
HALLMARK_GLYCOLYSIS	1.61228	1.77598	2.13875	5
HALLMARK_HEME_METABOLISM	1.08362	0.448275	-1.21564	0.491512
HALLMARK_HYPOXIA	2.27748	5	2.22357	5
HALLMARK_IL2_STAT5_SIGNALING	1.22223	0.694798	1.55224	1.53403
HALLMARK_IL6_JAK_STAT3_SIGNALING	1.82645	2.46297	2.40205	5
HALLMARK_INFLAMMATORY_RESPONSE	2.83713	5	3.01806	5
HALLMARK_INTERFERON_ALPHA_RESPONSE	2.40868	5	2.25548	5
HALLMARK_INTERFERON_GAMMA_RESPONSE	2.875	5	3.0385	5
HALLMARK_KRAS_SIGNALING_DN	-1.35882	0.781539	-2.33906	5
HALLMARK_KRAS_SIGNALING_UP	1.7255	2.12218	1.87826	2.71232
HALLMARK_MITOTIC_SPINDLE	-0.678212	0	1.30714	0.912501
HALLMARK_MTORC1_SIGNALING	1.14071	0.518623	1.99804	3.40684
HALLMARK_MYC_TARGETS_V1	-0.424466	0.00016513	0.897939	0.122822
HALLMARK_MYC_TARGETS_V2	1.14016	0.538942	1.20337	0.67503
HALLMARK_MYOGENESIS	-0.891879	0.0399284	1.31783	0.902476
HALLMARK_OXIDATIVE_PHOSPHORYLATION	-3.26868	5	-2.42194	5
HALLMARK_P53_PATHWAY	-0.7377	0	1.64622	1.863
HALLMARK_PEROXISOME	-1.46156	1.07025	-0.924416	0.13132
HALLMARK_PI3K_AKT_MTOR_SIGNALING	1.11421	0.496496	1.30959	0.899009
HALLMARK_PROTEIN_SECRETION	-0.997253	0.119483	-0.571785	0.00735438
HALLMARK_REACTIVE_OXYGEN_SPECIES_PATHWAY	0.939777	0.18655	1.4442	1.24462
HALLMARK_SPERMATOGENESIS	-1.11201	0.25066	-1.07744	0.252085
HALLMARK_TGF_BETA_SIGNALING	1.64058	1.83263	0.736004	0.0424596
HALLMARK_TNFA_SIGNALING_VIA_NFKB	2.36939	5	2.33649	5
HALLMARK_UNFOLDED_PROTEIN_RESPONSE	1.34728	1.01464	1.7411	2.18405
HALLMARK_UV_RESPONSE_DN	1.35113	1.00027	1.1526	0.570742
HALLMARK_UV_RESPONSE_UP	-1.00768	0.0951503	-1.02462	0.204497
HALLMARK_XENOBIOTIC_METABOLISM	-1.26568	0.575773	1.0975	0.463351
Fig. 1F Volcano plot of protein NES for metabolic gene signature sets (MGSS) GSEA (ccRCC vs kidney).
Name	NES	p.adj
ALANINE AND ASPARTATE METABOLISM	-1.82001	0.0134246
AMINO AND NUCLEOTIDE SUGAR METABOLISM	-0.620377	0.945229
ARGININE AND PROLINE METABOLISM	-1.69611	0.0351907
ASCORBATE UPTAKE	-1.27564	0.287006
BETA-ALANINE METABOLISM	-0.760234	0.864799
BILE ACID BIOSYNTHESIS	-1.6286	0.053599
BIOTIN METABOLISM	0.971521	0.998087
CARBONIC ACID METABOLISM	-1.09768	0.50671
CARNITINE SHUTTLE	-1.29027	0.272288
CHOLESTEROL METABOLISM	1.0098	1
CHONDROITIN AND HEPARAN SULFATE BIOSYNTHESIS	-0.995468	0.612802
CHONDROITIN SULFATE DEGRADATION	-1.00312	0.611371
CITRIC ACID CYCLE	-2.70328	0
COA BIOSYNTHESIS	0.783687	0.847624
CREATINE METABOLISM	-1.73748	0.0274486
CYCLIC NUCLEOTIDES METABOLISM	-1.09372	0.503616
CYP METABOLISM	-1.306	0.264198
CYSTEINE METABOLISM	-1.7792	0.0204956
DNA DEMETHYLATION	-1.1972	0.37492
DNA SYNTHESIS	-0.772172	0.8608
EICOSANOID METABOLISM	0.936681	0.891071
ETHANOL METABOLISM	-1.73394	0.0267648
FATTY ACID BIOSYNTHESIS	-0.756507	0.856311
FATTY ACID METABOLISM	-1.88088	0.00956325
FATTY ACIDS OXIDATION, MITOCHONDRIAL	-2.84901	0
FATTY ACIDS OXIDATION, PEROXISOMAL	-2.01134	0.00312493
FOLATE METABOLISM	-1.88706	0.00952018
FRUCTOSE AND MANNOSE METABOLISM	-2.13713	0.00116918
GABA SHUNT	-1.56844	0.0780726
GALACTOSE METABOLISM	-0.875071	0.730035
GLUTAMATE METABOLISM	-2.08603	0.00130704
GLUTATHIONE METABOLISM	-0.961654	0.657503
GLYCEROPHOSPHOLIPID METABOLISM	-1.22351	0.34098
GLYCINE, SERINE AND THREONINE METABOLISM	-2.58867	0
GLYCOGEN DEGRADATION	0.871241	0.875907
GLYCOGEN SYNTHESIS	1.13726	0.90323
GLYCOLYSIS AND GLUCONEOGENESIS	-1.45044	0.13584
GLYOXYLATE AND DICARBOXYLATE METABOLISM	-1.35273	0.207452
HEPARAN SULFATE DEGRADATION	-0.90595	0.703899
HISTIDINE METABOLISM	-1.23553	0.32913
HYALURONAN METABOLISM	-0.7061	0.908178
INOSITOL PHOSPHATE METABOLISM	-0.900156	0.701021
KERATAN SULFATE DEGRADATION	-1.11987	0.487551
KETONE BODIES METABOLISM	-1.89049	0.0102002
LYSINE METABOLISM	-1.9448	0.00661301
METHIONINE METABOLISM	-1.84452	0.0113533
MULTIDRUG RESISTANCE	0.939304	0.974606
N-GLYCAN BIOSYNTHESIS	1.2761	1
N-GLYCAN DEGRADATION	-0.582097	0.955008
NAD METABOLISM	0.819589	0.8462
NUCLEOTIDE METABOLISM	0.70974	0.84458
O-GLYCAN BIOSYNTHESIS	1.20002	0.854581
OXIDATIVE PHOSPHORYLATION	-4.36344	0
PENTOSE PHOSPHATE PATHWAY	-1.62521	0.0531324
PHENYLALANINE METABOLISM	-1.52556	0.0936214
PHOSPHATE METABOLISM	-0.958234	0.65146
PHOSPHOINOSITIDE SIGNALLING	-0.638673	0.945797
POLYAMINES METABOLISM	-1.45844	0.133918
PORPHYRIN AND HEME METABOLISM	1.01316	1
PROPANOATE METABOLISM	-1.06702	0.537482
PROTEIN MODIFICATION	1.96978	0.0259621
PTERIN BIOSYNTHESIS	-0.916389	0.698558
PURINE BIOSYNTHESIS	1.3357	1
PURINE METABOLISM	-0.872819	0.722235
PYRIMIDINE BIOSYNTHESIS	0.858449	0.83581
PYRIMIDINE METABOLISM	-1.03262	0.583891
PYRUVATE METABOLISM	-1.55446	0.0837864
RETINOL METABOLISM	-1.99671	0.00390497
RIBOFLAVIN METABOLISM	-0.68814	0.914067
ROS DETOXIFICATION	-1.29691	0.27064
SELENOAMINO ACID METABOLISM	-1.40004	0.168666
SPHINGOLIPID METABOLISM	0.935337	0.819361
STEROID METABOLISM	-1.41247	0.162229
SUGAR DEGRADATION	-1.26671	0.292926
TAURINE AND HYPOTAURINE METABOLISM	-1.24963	0.3141
THIAMINE METABOLISM	0.721365	0.879959
TRANSPORT, EXTRACELLULAR	-2.02143	0.00297738
TRANSPORT, GOLGI APPARATUS	1.26449	0.802605
TRANSPORT, LYSOSOMAL	-1.87272	0.00948673
TRANSPORT, MITOCHONDRIAL	-1.01389	0.604987
TRIACYLGLYCEROL SYNTHESIS	-0.938347	0.674323
TRYPTOPHAN METABOLISM	-2.10794	0.00147042
TYROSINE METABOLISM	-2.11229	0.00168048
UBIQUINONE BIOSYNTHESIS	-1.48724	0.116756
UREA CYCLE	-1.7648	0.0223842
VALINE, LEUCINE AND ISOLEUCINE METABOLISM	-2.93644	0
VITAMIN B6 METABOLISM	-1.11785	0.481284
VITAMIN D	-1.18146	0.392541
XENOBIOTICS METABOLISM	-1.53326	0.0929021
[truncated: 359 more columns]

## Sheet: Figure 2
Fig. 2A Labelled isotopologue profiles of indicated metabolites comparing ccRCC and kidney from central carbon metabolism pathways
Sample	Tissue	ID	glucose_m+0	glucose_m+3	glucose_m+5	glucose_m+6	hexose phosphate_m+0	hexose phosphate_m+1	hexose phosphate_m+3	hexose phosphate_m+6	2/3-phosphoglycerate_m+0	2/3-phosphoglycerate_m+1	2/3-Phosphoglycerate_m+3	Lactate_m+0	Lactate_m+1	Lactate_m+2	Lactate_m+3	citrate_m+0	citrate_m+1	citrate_m+2	citrate_m+3	citrate_m+4	a-ketoglutarate_m+0	a-ketoglutarate_m+1	a-ketoglutarate_m+2	a-ketoglutarate_m+3	a-ketoglutarate_m+4	succinate_m+0	succinate_m+1	succinate_m+2	succinate_m+3	fumarate_m+0	fumarate_m+1	fumarate_m+2	fumarate_m+3	Malate_m+0	Malate_m+1	Malate_m+2	Malate_m+3	glutamate_m+0	glutamate_m+1	glutamate_m+2	glutamate_m+3	glutamate_m+4	glutamine_m+0	glutamine_m+1	glutamine_m+2	glutamine_m+3	glutamine_m+4
P16 K _1	Kidney	P16	5.67193e+08	2.80669e+06	387036	6.22801e+07	9.03815e+07	5.51839e+06	1.0955e+07	1.116e+07	5.19683e+07	1.11185e+06	1.37104e+07	6.32647e+09	2.46076e+08	2.40434e+08	2.15643e+09	4.45286e+09	1.24079e+08	1.48898e+08	4.92476e+07	8.04212e+06	3.44015e+08	9.52245e+06	2.20138e+07	3.8726e+06	623871	9.83461e+07	2.45858e+06	4.41025e+06	255340	7.88901e+07	2.24751e+06	3.32252e+06	1.97992e+06	1.76164e+09	5.9837e+07	8.54185e+07	4.78183e+07	2.33735e+09	6.50267e+07	1.5267e+08	2.37117e+07	3.71293e+06	5.2929e+09	6.61129e+07	1.27468e+08	2.39192e+07	2.19513e+06
P16 K _2	Kidney	P16	4.70954e+08	4.51654e+06	293573	7.74146e+07	6.89339e+07	2.60317e+06	3.09126e+06	6.50759e+06	2.06009e+07	0	3.24773e+06	1.79829e+09	4.20568e+07	3.86228e+07	3.99869e+08	7.28006e+09	2.20598e+08	1.46323e+08	4.88987e+07	5.61011e+06	1.83136e+08	3.96159e+06	7.19781e+06	891867	0	9.29101e+07	1.6472e+06	2.2329e+06	11514.9	6.42702e+07	1.85935e+06	1.69976e+06	320997	1.5703e+09	5.45104e+07	4.96316e+07	1.68355e+07	2.9104e+09	7.81074e+07	1.12195e+08	1.50244e+07	1.24831e+06	4.44391e+09	5.06946e+07	7.92634e+07	1.74668e+07	362618
P16 K _3	Kidney	P16	3.97808e+08	2.9985e+06	485782	5.65634e+07	7.0124e+07	2.72369e+06	6.65546e+06	9.09166e+06	1.73114e+07	0	4.39896e+06	3.77596e+09	1.04024e+08	1.05028e+08	1.28612e+09	3.96869e+09	1.29486e+08	1.02413e+08	3.6051e+07	4.90371e+06	2.80594e+08	7.05778e+06	1.55849e+07	2.22939e+06	337109	7.97234e+07	1.56349e+06	2.70323e+06	104454	5.41553e+07	1.9524e+06	2.14235e+06	979903	1.30527e+09	4.60207e+07	5.58262e+07	2.89983e+07	2.0349e+09	5.70691e+07	1.23317e+08	1.75392e+07	2.52785e+06	4.03961e+09	5.63955e+07	1.01312e+08	1.95433e+07	1.46945e+06
P17 K _1	Kidney	P17	2.16714e+08	3.25991e+06	0	5.54735e+07	1.21691e+08	0	3.04896e+06	1.88537e+07	1.58518e+07	0	4.95795e+06	4.72033e+09	8.95582e+07	8.89623e+07	1.37155e+09	1.42853e+09	5.15982e+07	5.68283e+07	1.91267e+07	3.42086e+06	2.99425e+07	673997	1.7771e+06	223070	4439.4	1.78437e+08	3.14837e+06	8.98724e+06	1.01243e+06	3.98428e+07	1.5559e+06	1.94796e+06	1.02314e+06	9.39924e+08	4.49309e+07	5.20696e+07	3.6319e+07	6.1479e+08	2.34868e+07	4.41384e+07	1.0579e+07	1.31379e+06	1.4955e+09	2.3469e+07	4.209e+07	8.97882e+06	722335
P18 K _1	Kidney	P18	2.23011e+08	2.53249e+06	229691	5.22143e+07	8.95253e+07	3.47104e+06	3.33366e+06	6.7218e+06	2.40253e+07	181788	2.6354e+06	2.74516e+09	3.00825e+07	2.42027e+07	2.09888e+08	5.91219e+09	2.99874e+08	1.14912e+08	2.95833e+07	2.57627e+06	4.59211e+07	1.10665e+06	1.26941e+06	0	0	1.83941e+08	4.85208e+06	4.81489e+06	44295.8	8.64418e+07	3.34044e+06	1.92533e+06	161561	1.98728e+09	8.37902e+07	4.93258e+07	1.17344e+07	2.15927e+09	6.77587e+07	7.1329e+07	6.74845e+06	421858	2.46777e+09	2.27629e+07	3.83597e+07	6.25342e+06	186235
P18 K _3	Kidney	P18	2.85687e+08	2.9793e+06	235360	5.99023e+07	1.14782e+08	2.80193e+06	4.85531e+06	9.34287e+06	3.01131e+07	163244	6.16064e+06	4.40339e+09	6.24542e+07	5.49535e+07	6.55601e+08	4.59298e+09	1.33935e+08	1.13188e+08	2.65378e+07	4.37787e+06	2.32753e+08	6.49696e+06	1.15573e+07	1.02402e+06	292760	1.08026e+08	2.36471e+06	3.17998e+06	115129	9.73478e+07	2.76872e+06	3.50086e+06	455594	2.19954e+09	7.5822e+07	8.23717e+07	1.60647e+07	2.75212e+09	9.23309e+07	1.64213e+08	1.42655e+07	2.92341e+06	5.04752e+09	5.40484e+07	1.05349e+08	1.60322e+07	1.89072e+06
P19 K _1	Kidney	P19	1.97902e+08	4.25083e+06	0	5.50765e+07	9.98971e+07	6.33799e+06	8.03529e+06	9.39447e+06	1.09748e+07	0	1.56065e+06	1.68281e+09	2.10742e+07	2.17981e+07	3.44175e+08	3.81219e+09	9.74258e+07	3.12748e+07	2.30227e+07	2.26187e+06	1.00285e+08	1.41951e+06	2.73206e+06	344419	23830.4	7.51785e+07	603983	1.3742e+06	17493.2	8.32022e+07	2.06618e+06	2.02543e+06	558005	1.86306e+09	5.88614e+07	4.86569e+07	2.21673e+07	1.66001e+09	3.56417e+07	4.68164e+07	6.95729e+06	434331	3.3372e+09	2.1606e+07	3.87069e+07	7.37341e+06	226562
P19 K _2	Kidney	P19	1.93782e+08	3.15017e+06	224735	4.25467e+07	1.18985e+08	6.38944e+06	6.40263e+06	1.12378e+07	1.05107e+07	0	785054	1.11019e+09	1.3742e+07	1.20836e+07	9.9264e+07	4.44046e+09	9.31132e+07	1.79272e+06	1.41684e+07	788008	7.95719e+07	740419	1.16595e+06	128011	0	1.27876e+08	1.3276e+06	1.58182e+06	0	6.9556e+07	1.41669e+06	824661	115029	1.6387e+09	3.50163e+07	2.5587e+07	9.29158e+06	3.58682e+09	6.49251e+07	6.71285e+07	8.6828e+06	0	3.05159e+09	1.565e+07	3.30638e+07	5.93081e+06	0
P22 K _1	Kidney	p22	2.70311e+08	2.30095e+06	0	6.25794e+07	1.40654e+08	5.73325e+06	5.94962e+06	8.72996e+06	1.08955e+08	1.6387e+06	1.00188e+07	9.63461e+08	1.60571e+07	1.22698e+07	1.33774e+08	7.9961e+09	2.68483e+08	6.6179e+07	5.23421e+07	2.45351e+06	1.76172e+08	3.94766e+06	4.42014e+06	801233	0	1.62783e+08	3.12461e+06	3.525e+06	104395	9.5899e+07	2.50085e+06	2.04915e+06	849606	2.24485e+09	7.17936e+07	5.08845e+07	2.45561e+07	2.94564e+09	5.98702e+07	6.88152e+07	1.2459e+07	197413	3.06061e+09	3.03053e+07	3.81922e+07	6.49044e+06	203117
P22 K _2	Kidney	p22	1.6865e+08	993534	0	3.13248e+07	8.95312e+07	79921.6	1.62466e+06	5.38614e+06	5.27286e+07	1794.78	8.64856e+06	4.63034e+09	6.13683e+07	4.67101e+07	7.06104e+08	7.70642e+09	1.92192e+08	4.2198e+07	3.53749e+07	3.45679e+06	3.06997e+07	450842	719554	32164.8	0	2.44595e+08	1.24028e+07	7.56445e+06	1.96341e+06	9.89724e+07	3.83913e+06	2.46105e+06	1.1907e+06	2.11598e+09	8.61842e+07	5.52993e+07	3.21919e+07	2.01743e+09	4.22723e+07	5.15078e+07	7.24327e+06	409597	3.06272e+09	3.19405e+07	4.13329e+07	6.14054e+06	644990
P22 K _3	Kidney	p22	2.62187e+08	1.54709e+06	0	4.75695e+07	1.16034e+08	2.76385e+06	3.71796e+06	6.75804e+06	6.15211e+07	466533	6.91584e+06	3.21455e+09	3.26464e+07	2.81736e+07	4.3908e+08	7.32276e+09	1.96873e+08	5.00223e+07	4.17919e+07	2.86875e+06	1.06085e+08	1.92605e+06	2.44558e+06	426323	0	3.60705e+08	7.08386e+06	6.73086e+06	3.00942e+06	1.52633e+08	2.93682e+06	2.60962e+06	2.14294e+06	3.35169e+09	8.73729e+07	6.39459e+07	5.53028e+07	2.65316e+09	5.17539e+07	5.28651e+07	1.01123e+07	85251.5	2.4457e+09	2.43263e+07	2.81017e+07	4.43058e+06	68338.4
P16 T _1	ccRCC	P16	2.36612e+08	1.02075e+06	213359	3.00033e+07	7.23898e+07	2.23449e+06	4.16685e+06	1.06051e+07	3.46806e+07	324231	6.72361e+06	8.76172e+09	1.89697e+08	1.78332e+08	2.22383e+09	5.15555e+09	5.8499e+07	2.15996e+07	1.81783e+07	3.53566e+06	2.86649e+08	2.01889e+06	9.62795e+06	1.04906e+06	226535	6.76713e+07	465439	1.45452e+06	80914.9	5.71106e+07	666799	1.29477e+06	409612	1.50089e+09	2.46064e+07	4.05701e+07	2.0612e+07	2.96274e+09	2.97984e+07	1.01024e+08	1.03801e+07	1.57389e+06	4.19176e+09	2.5338e+07	8.89731e+07	1.58698e+07	1.59121e+06
P16 T _2	ccRCC	P16	8.72127e+08	9.82788e+06	1.00142e+06	1.96885e+08	9.92923e+07	69697.4	2.27741e+06	1.06342e+07	9.21097e+06	0	881393	6.40364e+09	5.57874e+07	5.93586e+07	9.00953e+08	5.10252e+09	4.56247e+07	0	8.92648e+06	759785	3.79655e+08	1.71842e+06	6.56545e+06	777498	8043.28	7.25085e+07	0	444175	49786.1	5.48821e+07	95142.4	659110	173808	1.40084e+09	1.30732e+07	2.12408e+07	1.09358e+07	3.1856e+09	2.2765e+07	5.96069e+07	6.65692e+06	362491	7.60284e+09	3.89391e+07	7.74138e+07	1.53378e+07	252056
P16 T _3	ccRCC	P16	9.06064e+08	5.91738e+06	2.91022e+06	1.64496e+08	9.08376e+06	0	0	2.29889e+06	2.12232e+06	0	49985.6	9.85378e+09	5.42701e+07	5.29661e+07	9.52134e+08	1.01544e+09	5.97263e+06	0	521306	52851.5	2.52126e+08	161162	1.5444e+06	109182	0	8.71624e+07	0	0	0	9.70862e+06	0	9779.13	233153	1.98327e+08	784869	957618	674122	1.68144e+09	5.27272e+06	1.63395e+07	1.20896e+06	12364.4	8.52743e+09	2.32592e+07	4.64138e+07	1.02342e+07	0
P17 T _1	ccRCC	P17	3.5868e+08	8.50719e+06	190356	1.09847e+08	1.21474e+08	1.18161e+06	3.07783e+06	3.07823e+07	713744	0	0	2.43281e+09	3.83977e+07	3.62297e+07	3.62626e+08	7.15858e+08	1.62541e+06	0	0	37903.9	1.91229e+08	1.57026e+06	2.85117e+06	363692	0	7.60617e+07	206234	342177	19570.1	6.83451e+07	765986	815194	56256.8	1.53639e+09	2.40215e+07	2.26142e+07	1.34087e+07	2.8576e+09	3.27804e+07	4.84104e+07	6.37778e+06	0	4.7745e+09	4.59629e+07	7.33088e+07	1.46986e+07	96794.4
P17 T _2	ccRCC	P17	9.48099e+08	9.94208e+06	388362	1.62296e+08	3.36964e+07	367783	2.07868e+06	6.02456e+06	918886	0	0	1.44318e+10	1.03076e+08	9.20181e+07	1.26609e+09	3.37123e+09	5.30767e+06	0	0	0	4.05215e+08	5.36012e+06	9.63997e+06	982698	51735.1	1.20144e+08	0	110426	0	4.26499e+07	435434	475942	129054	1.00339e+09	1.4586e+07	1.61286e+07	5.94931e+06	2.01717e+09	3.68187e+07	7.06677e+07	6.45032e+06	477902	8.10198e+09	3.21669e+07	7.03471e+07	1.2558e+07	0
P17 T _3	ccRCC	P17	1.93053e+08	3.89902e+06	137043	4.97826e+07	5.99801e+07	843070	1.79188e+06	8.30472e+06	5.10795e+07	924161	6.62166e+06	2.72864e+09	7.09328e+07	5.85356e+07	4.2185e+08	3.34984e+09	9.21758e+07	6.60818e+07	1.45825e+07	2.31073e+06	8.06763e+07	1.65447e+06	3.10266e+06	185268	3882.13	1.18406e+08	2.28745e+06	3.21642e+06	21105.7	9.61353e+07	2.63651e+06	2.71672e+06	447662	2.04249e+09	6.34831e+07	6.7535e+07	1.79455e+07	2.05011e+09	4.96866e+07	8.90606e+07	7.56926e+06	892054	1.93387e+09	1.857e+07	3.46955e+07	5.6858e+06	208918
P18 T _1	ccRCC	P18	1.17614e+08	864289	37550.2	2.27415e+07	7.73094e+07	842870	2.13942e+06	2.19669e+07	7.3449e+06	0	1.01419e+06	5.63376e+09	8.85243e+07	8.19948e+07	1.19283e+09	3.4197e+09	8.60979e+07	5.95945e+07	1.56628e+07	3.05282e+06	2.79467e+08	3.62223e+06	9.31167e+06	1.10755e+06	119003	1.03271e+08	1.52541e+06	2.89146e+06	227303	1.11808e+08	1.59559e+06	2.49143e+06	385374	2.41807e+09	4.65601e+07	5.80404e+07	2.07153e+07	3.66166e+09	5.7841e+07	1.34586e+08	1.56591e+07	2.92959e+06	3.9517e+09	2.60732e+07	7.56906e+07	1.17361e+07	1.29678e+06
P18 T _2	ccRCC	P18	1.11661e+08	540001	0	1.62029e+07	1.03484e+08	1.92018e+06	4.2645e+06	1.84241e+07	1.96805e+07	23610	3.62668e+06	6.6296e+09	1.10677e+08	1.0364e+08	1.48939e+09	1.76994e+09	5.46427e+07	5.74243e+07	1.07691e+07	2.63272e+06	2.71872e+08	4.08887e+06	1.21946e+07	1.24368e+06	294259	1.06471e+08	2.4379e+06	3.96987e+06	420687	1.10529e+08	2.51086e+06	3.28584e+06	635171	2.28936e+09	5.82184e+07	7.18368e+07	1.77943e+07	3.06424e+09	6.80118e+07	1.68611e+08	1.62799e+07	4.76836e+06	4.07357e+09	4.87379e+07	1.20263e+08	1.67844e+07	3.22601e+06
P19 T _1	ccRCC	P19	2.80039e+08	3.86197e+06	560144	5.29337e+07	4.95705e+07	1.2054e+06	2.37712e+06	9.76309e+06	1.60276e+06	0	166182	3.30896e+09	4.2196e+07	4.35766e+07	7.21867e+08	1.27211e+09	8.73912e+06	0	1.97739e+06	75738.7	3.29963e+08	955459	2.41347e+06	541576	0	1.10744e+08	134767	797173	369269	6.46796e+07	245036	437534	48801.8	1.33335e+09	7.92766e+06	1.19065e+07	1.34154e+07	3.64791e+09	1.61712e+07	3.36588e+07	5.77228e+06	0	4.01892e+09	1.80026e+07	3.58639e+07	8.3161e+06	0
P22 T _1	ccRCC	p22	4.02842e+08	2.5414e+06	0	8.5442e+07	7.76913e+07	1.6113e+06	3.38128e+06	5.57684e+06	3.89282e+07	0	5.36527e+06	1.26778e+10	1.19923e+08	1.17617e+08	1.87339e+09	6.27414e+09	3.37184e+07	0	1.10217e+07	2.49283e+06	3.32269e+08	2.47392e+06	7.03252e+06	511154	1769.96	1.1136e+08	75640.4	1.24291e+06	62006.3	7.90244e+07	589302	1.62872e+06	260512	1.83875e+09	2.42681e+07	4.52961e+07	1.30815e+07	3.51884e+09	3.64176e+07	1.13178e+08	6.24057e+06	1.46899e+06	6.17538e+09	1.4695e+07	5.02303e+07	7.90089e+06	0
P22 T _2	ccRCC	p22	3.28835e+08	1.09179e+06	0	4.32269e+07	7.38461e+07	2.70517e+06	5.21227e+06	7.57859e+06	1.85017e+07	0	2.80937e+06	1.89638e+10	1.97115e+08	1.78953e+08	2.15699e+09	4.00076e+09	2.39359e+07	0	6.01678e+06	1.23973e+06	4.88121e+08	1.10281e+06	1.11315e+07	753785	0	1.26219e+08	0	364315	0	9.02306e+07	0	1.64758e+06	267470	2.01864e+09	1.62215e+07	3.84103e+07	1.21881e+07	3.2463e+09	1.56734e+07	7.7238e+07	3.879e+06	643502	4.63644e+09	8.2435e+06	3.56029e+07	5.51798e+06	205278
P22 T _3	ccRCC	p22	4.41611e+08	1.57265e+06	267312	5.55482e+07	6.99441e+07	520510	1.74437e+06	3.89734e+06	2.80406e+07	0	3.88085e+06	1.3854e+10	3.74184e+07	3.5672e+07	4.82398e+08	1.0564e+10	3.84229e+07	0	2.75979e+06	2.41062e+06	4.4516e+08	452922	3.87108e+06	109655	0	1.07173e+08	139055	1.7003e+06	46158	5.64932e+07	555794	1.35234e+06	182875	1.37955e+09	1.95523e+07	3.8229e+07	9.90558e+06	3.91923e+09	4.18245e+07	1.37217e+08	6.92263e+06	1.57211e+06	5.18518e+09	1.86872e+07	4.99852e+07	7.19243e+06	180192
Fig. 2B Metabolite Log2FC (ccRCC vs matched kidneys) of the total pools (labelled + unlabelled) of the indicated metabolites .
See source data for Fig. 1C
Fig. 2C Protein Log2FC (ccRCC vs kidney) for indicated proteins from the metabolic gene signature sets (MGSS) glycolysis and gluconeogenesis pathway,
Protein	Log2FC
HK1	-0.30129
HK2	2.79636
HK3	3.24615
HKDC1	0.476688
PFKL	0.318372
PFKM	-0.73907
PFKP	2.63983
PKLR	-1.67776
ALDOA	1.86334
ALDOB	-4.47528
ALDOC	0.992728
PGAM1	0.521935
PGAM2	-1.63855
PGK1	0.834283
PGK2	0.735721
ENO1	0.20462
ENO2	0.710605
ENO3	0.823878
GAPDH	0.739919
TPI1	0.401828
GPD2	-0.4696
PFKFB2	-1.17346
PFKFB3	-1.3669
PGM1	0.199311
PGM2	0.304769
LDHA	1.74556
LDHB	-1.70832
LDHD	-3.11206
FBP1	-3.43357
FBP2	-3.5311
PCK1	-2.79502
PCK2	-3.83708
G6PC3	-0.46226
GPI	0.307981
MCT 1	0.984463
MCT 4	1.706
GLUT1	2.60788
SGLT2	-1.88371

## Sheet: Figure 3
Fig. 3B PCA plots on indicated omics datasets with applied k-means clustering algorithm for all in vivo and WIT tissue samples.
See all multiomics datasets accesible from the data availability section.
Fig. 3C Volcano plot illustrating the metabolic differences between kidney samples in in vivo and WIT conditions.
Sample	Condition	2/3-phosphoglycerate	a-ketoglutarate	acetylcarnitine	aconitate	adenosine	ADP-ribose	Alanine	AMP	arginine	aspartate	ATP	Citrate	dihydroxyacetone phosphate	disaccharide	erythritol	erythronate	fumarate	gluconate	glucuronate	glutamate	glutamine	glyceraldehyde 3-phosphate	glycerate	glycerol 3-phosphate	glycerol	GMP	guanosine	hexitol	hexose phosphate	glucose	IMP	inosine	Lactate	malate	N-acetylaspartate	N-acetylglutamate	orotate	orotidine	pentitol	pentose phosphate	phosphoenolpyruvate	Proline	propionylcarnitine	pyroglutamate	S-adenosylhomocysteine	S-adenosylmethionine	sedoheptulose 7-phosphate	Succinate
P16 _1	In vivo	6.86857e+07	3.90831e+08	27701324880	1.7437e+08	5301677857	8.4666e+07	5.06313e+08	5.73608e+08	2628364620	3.88225e+08	2.58232e+08	4918845209	2.83799e+07	2.78672e+07	1.58046e+07	8.03252e+08	8.88927e+07	1770427337	1.59253e+08	9.68422e+08	4.61414e+08	8.28327e+07	1.86366e+07	9.81896e+07	3.14186e+07	7.22896e+07	1.36078e+08	8.51435e+08	1.26289e+08	650617796	5.34744e+07	4.47925e+08	9223896090	2012557553	5.64126e+08	8.53658e+07	1.81604e+07	4.15281e+07	3.46231e+07	1.41323e+08	1.60275e+07	6536118755	1106110635	4.18158e+08	7.38211e+07	1.31157e+08	1.9315e+07	1.08463e+08
P16 _2	In vivo	2.43546e+07	1.99328e+08	21769994423	1.29544e+08	3846327908	7.50066e+07	4.45073e+08	9.44455e+08	1999698490	5.2122e+08	1.91575e+08	7864879730	8.32308e+06	3.42322e+07	9.57932e+06	4.5527e+08	6.95961e+07	1106883085	1.90655e+08	1271013253	3.27463e+08	3.48062e+06	1.3107e+07	1.10465e+08	4.00012e+07	6.86046e+07	8.20901e+07	2.49184e+08	8.31979e+07	5.64914e+08	3.82537e+07	593736889	2327189502	1727827891	1715273432	8.2925e+07	4.75425e+06	3.77174e+07	1.53717e+07	1.13848e+08	7.11853e+06	5907541278	8.84013e+08	2.97947e+08	9.62986e+07	8.64632e+07	1.57477e+07	9.88553e+07
P16 _3	In vivo	2.21161e+07	3.11517e+08	30149057329	2.46195e+08	2966116673	3.39408e+07	4.63813e+08	5.87994e+08	1940388445	3.24058e+08	1.7497e+08	4320805490	1.38425e+07	2.5913e+07	1.10154e+07	4.26535e+08	6.03367e+07	1255405021	1.97959e+08	9.44917e+08	3.47542e+08	2.49037e+07	1.00637e+07	7.12189e+07	2.03787e+07	4.59438e+07	4.30978e+07	5.75041e+08	9.18773e+07	4.66411e+08	3.67383e+07	2.06683e+08	5369630575	1464004663	1505057484	8.61313e+07	1.08442e+07	3.28257e+07	2.31798e+07	1.06391e+08	5.38282e+06	5713449205	6.20374e+08	2.73432e+08	4.24e+07	1.1052e+08	1.22294e+07	8.5666e+07
P17 _1	In vivo	2.14769e+07	3.3667e+07	16951843523	4.08723e+07	429431052	5.38613e+06	2.29785e+08	5.34065e+08	1633421134	1.00539e+08	2.08655e+07	1609506362	2.45938e+07	3.71661e+07	1.25288e+07	3.79471e+08	4.57923e+07	4.6419e+08	7.65809e+07	3.19359e+08	1.52746e+08	3.066e+07	1.69878e+07	1.05472e+08	8.45992e+07	4.63054e+07	2.5821e+07	2430923871	1.48197e+08	2.84278e+08	3.55076e+08	1.80252e+08	6471440033	1109764056	1.22923e+08	2.02993e+07	4.11138e+07	1.70483e+08	5.63149e+07	1.35108e+08	2.90989e+06	6972280204	5.0955e+08	2.4786e+08	4.87436e+07	4.27192e+07	5.77012e+06	1.97727e+08
P18 _1	In vivo	2.74917e+07	4.94652e+07	28155986330	8.12308e+07	4844677382	2.55105e+07	5.38593e+08	1510413030	1895435999	2.19975e+08	1.23701e+08	6512920156	9.74956e+06	3.23247e+07	8.40087e+06	5.78115e+08	9.40908e+07	8.43481e+08	1.18839e+08	9.5607e+08	1.71411e+08	8.96639e+06	1.51933e+07	1.73417e+08	4.57548e+07	163366125	4.64268e+07	4027785885	1.05544e+08	2.8471e+08	1.34089e+08	4.12602e+08	3082106360	2184049059	3934857389	1.56384e+08	3.58184e+06	3.23891e+07	2.11206e+07	128178313	5.3854e+06	5553824381	1654865173	3.7958e+08	1.2226e+08	4.20078e+07	2.2643e+07	1.98335e+08
P18 _3	In vivo	3.75279e+07	2.59672e+08	36864408805	168305156	7104218164	1.38021e+08	6.05761e+08	9.32747e+08	2685862553	4.12605e+08	1.11479e+08	5016856321	1.79531e+07	4.55206e+07	9.01922e+06	4.56372e+08	1.07189e+08	7.36908e+08	1.2733e+08	1018030793	3.68544e+08	5.60817e+06	2.91988e+07	1.41706e+08	5.56973e+07	1.31569e+08	1.99615e+08	3218650427	1.36023e+08	3.59247e+08	1.01839e+08	8.13955e+08	5331383192	2445680235	3137466331	6.97864e+07	8.29176e+06	5.90947e+07	2.92248e+07	2.16108e+08	2.0953e+07	6127408352	1029437272	440520886	9.30601e+07	7.91028e+07	1.95371e+07	1.17089e+08
P19 _1	In vivo	1.29374e+07	1.08165e+08	50873879061	6.67837e+07	3632766045	1.76104e+07	296568037	4.68088e+08	1729670627	2.31508e+08	1.79377e+08	4093351644	1.00073e+07	1.91465e+07	4.38343e+06	1.62536e+08	9.06688e+07	4.17142e+08	1.0244e+08	637728715	3.08385e+08	6.73853e+06	1.08858e+07	1.45419e+08	4.30741e+07	4.35706e+07	4.12097e+07	8.71846e+08	1.31148e+08	2.65478e+08	1.59725e+08	6.80468e+07	2136229271	2057055867	4201033177	8.57827e+07	3.99663e+06	9.10544e+06	1.722e+07	8.16027e+07	4.77371e+06	3797332859	1331256867	3.61686e+08	2.59024e+07	6.28361e+07	1.44682e+07	7.96488e+07
P19 _2	In vivo	1.15849e+07	8.36947e+07	40916121156	1.07559e+08	8249297580	2.14395e+07	3.75661e+08	1088541411	1811403087	3.16926e+08	1.07814e+08	4666774160	7.91671e+06	2.51998e+07	5.33864e+06	4.27522e+08	7.37528e+07	6.11925e+08	1.55673e+08	1449258540	2.05964e+08	3.05722e+06	1.47875e+07	1.97608e+08	6.42447e+07	8.89266e+07	9.37255e+07	1.00432e+08	1.4907e+08	245838226	2.63774e+08	235236939	1266890158	1752324407	6232306939	2.86806e+08	3.48331e+06	3.48022e+07	1.53487e+07	1.63376e+08	5.36155e+06	3042280432	8.9642e+08	3.58073e+08	6.18563e+07	7.3011e+07	1.99569e+07	1.34132e+08
P22 _1	In vivo	1.23545e+08	1.89847e+08	33677492511	1.65481e+08	4363569897	3.02562e+07	2.91879e+08	7.84484e+08	2130932927	2.80952e+08	4.31323e+08	8589439055	9.26393e+06	2.79191e+07	4.63681e+06	1008500211	1.03761e+08	8.88892e+08	7.55536e+07	1204330107	2.09072e+08	4.62437e+06	1.00593e+07	2.56532e+08	1.33805e+07	5.70526e+07	4.76631e+07	4781543517	1.65907e+08	3.43341e+08	2.55069e+08	221025088	1152927788	2450730827	6071641324	2.06972e+08	4.11542e+06	3.02407e+07	2.55228e+07	9.72638e+07	2.28296e+07	2836370348	1729353122	4.99244e+08	8.92292e+07	8.50294e+07	2.15896e+07	1.73659e+08
P22 _2	In vivo	6.30904e+07	3.27918e+07	30319819227	1.0101e+08	4507781539	2.71789e+07	4.31327e+08	8.03147e+08	2167992290	1.54177e+08	156646615	8202126672	9.11088e+06	1.82952e+07	5.74964e+06	8.54046e+08	1.09432e+08	6.80321e+08	5.38942e+07	7.60813e+08	2.15411e+08	9751895	5.70945e+06	4.71793e+08	2.46615e+07	7.48661e+07	7.8318e+07	3184199581	9.93159e+07	2.06572e+08	4.68701e+08	3.47207e+08	5596327535	2354336192	6344767516	1.08844e+08	3.91171e+06	2.57091e+07	2.1305e+07	9.18258e+07	7.90378e+06	3050987283	2009110590	4.4579e+08	8.00445e+07	5.51804e+07	1.03826e+07	273956731
P22 _3	In vivo	7.04226e+07	1.13327e+08	33813752282	1.19999e+08	3710633896	1.80232e+07	4.30506e+08	9.05603e+08	2180909920	2.26027e+08	2.59888e+08	7782193367	9.17156e+06	2.5754e+07	5.05129e+06	8.70599e+08	1.63857e+08	1109593228	8.06487e+07	1090298811	1.52591e+08	8.91478e+06	9.0134e+06	7.25236e+08	2.35988e+07	8.95074e+07	5.25026e+07	4287875954	1.32124e+08	3.18167e+08	1.82737e+08	6.07647e+08	3796346245	3637856876	5382776847	279502420	3.79175e+06	3.40045e+07	3.02417e+07	105179512	1.12451e+07	3043448092	3486856065	5.5577e+08	134335068	7.18098e+07	1.61158e+07	3.85853e+08
P16 WIT_1	WIT	7.42586e+07	4.28542e+07	33920937287	5.95693e+07	3057965862	1.28168e+07	538763087	5.77535e+08	3946875809	4.12848e+08	1.88745e+08	5543073405	1.6374e+07	2.34741e+07	9.07236e+06	4.89084e+08	1.64283e+08	1098278498	1.26226e+08	7.6005e+08	1.16816e+08	3.24427e+07	7.60752e+06	7.37552e+08	6.8505e+07	6.18687e+07	1.10413e+08	3.21842e+08	1.13193e+08	363068092	8.00069e+07	8.07847e+08	14958094264	3729896256	1148110394	7.28428e+07	9.61733e+06	3.89693e+07	3.45075e+07	8.04069e+07	3.18776e+07	5172799138	1357573415	4.34071e+08	1.27292e+08	1.16676e+08	9.52612e+06	437992724
P16 WIT_2	WIT	6.88042e+07	5.51814e+07	28721336045	7.64747e+07	2633422867	1.99578e+07	636544478	5.37852e+08	2730892654	4.01955e+08	3.7157e+08	5617547717	1.63664e+07	3.46629e+07	7.13035e+06	424052368	152305333	1096305754	1.59754e+08	9.25744e+08	124192062	2.44086e+07	5.13377e+06	7.67738e+08	3.68321e+07	5.65173e+07	1.31254e+08	326050713	1.27658e+08	4.10518e+08	8.74995e+07	1271845812	11390899707	3510049596	1324413115	8.77934e+07	7.8665e+06	4.35602e+07	2.47897e+07	1.03964e+08	3.03376e+07	5343721964	9.8631e+08	332597174	1.63583e+08	1.16799e+08	1.28905e+07	3.33659e+08
P16 WIT_3	WIT	1.98705e+07	4.02457e+07	25361817950	1.00988e+08	2541730670	1.2238e+07	6.47206e+08	9.36514e+08	2833623295	3.44454e+08	1.40142e+08	6868124964	8.9046e+06	3.49972e+07	8.87427e+06	4.92412e+08	1.04193e+08	1200912691	1.85637e+08	8.84872e+08	9.60166e+07	2.2965e+07	5.47412e+06	8.20465e+08	6.63023e+07	9.02433e+07	6.6055e+07	351214965	1.01953e+08	3.64624e+08	8.13782e+07	8.40211e+08	12322622298	2421272492	1350116083	7.76194e+07	7.90103e+06	4.40958e+07	2.61381e+07	6.11679e+07	9.86479e+06	5411861284	9.94731e+08	3.51031e+08	1.37765e+08	108517132	1.02138e+07	5.44739e+08
P17 WIT_1	WIT	1.78151e+07	2.17783e+07	29652661141	5.6658e+07	1012655747	1.25069e+07	445084350	4.97165e+08	2042886936	7.34019e+07	4.00958e+07	4326919733	1.13585e+07	4.09298e+07	1.3308e+07	7.07275e+08	6.60077e+07	8.52348e+08	1.77569e+08	2.78628e+08	1.47936e+08	1.81932e+07	7.27209e+06	333618754	8.36915e+07	4.53386e+07	5.43389e+07	7.42277e+08	7.87378e+07	1.79921e+08	1.36949e+08	3.16392e+08	15834513786	1481867572	5160614137	2.79438e+07	3.92949e+07	4.00022e+08	4.34246e+07	6.38559e+07	3.8133e+06	4498767276	1024618888	2.28766e+08	5.84144e+07	4.54624e+07	6.20866e+06	5.14553e+08
P17 WIT_2	WIT	14810950	3.12081e+07	27211156274	5.90406e+07	2220467735	9.87084e+06	7.01337e+08	8.37296e+08	1872139675	111393856	4.84609e+07	1638551770	9.7176e+06	7.15372e+07	7.6872e+06	7.01179e+08	1.14431e+08	1138086200	2.17391e+08	793322989	74075289	1.27932e+07	2.00159e+07	7.0111e+08	1.26269e+08	1.01793e+08	4.88604e+07	1.48656e+08	6.1954e+07	2.18765e+08	3.36009e+07	5.82709e+08	9559309395	2387563904	3432058360	1.45773e+08	2.72014e+07	6.71489e+08	3.32468e+07	4.39766e+07	4.64986e+06	5011779541	1315569416	3.23571e+08	2.32644e+08	2.71801e+07	7.7986e+06	4.68903e+08
P18 WIT	WIT	9.4533e+06	3.0992e+07	31890088631	4.43507e+07	2287190850	2.08368e+07	763176643	885565961	2107517016	109704318	2.35854e+07	3850332848	1.69456e+07	2.38803e+07	8.63229e+06	343689603	4.86128e+07	5.69746e+08	8.78146e+07	5.96279e+08	1.90839e+08	7.542e+06	9.40406e+06	5.00274e+08	1.00403e+08	5.04137e+07	4.51222e+07	3260733109	1.15437e+08	1.18072e+08	1.27352e+08	4.30913e+08	16908175776	1141266398	4435533989	6.00794e+07	5.15996e+06	2.37219e+07	3.64908e+07	7.7912e+07	4.56083e+06	6423207632	8.73627e+08	3.61548e+08	6.98816e+07	6.64278e+07	7.71294e+06	4.59073e+08
P19 WIT_1	WIT	1.47421e+07	2.81627e+07	45149937110	8.04661e+07	3758790593	7.96311e+06	478242086	7.99195e+08	2387186435	1.7919e+08	8.22583e+07	6603715440	7.98371e+06	1.79815e+07	9.79507e+06	5.42142e+08	1.7023e+08	8.08601e+08	6.70534e+07	7.11541e+08	9.21016e+07	1.28804e+07	1.78823e+07	9.83489e+08	9.25536e+07	1.3048e+08	9.85792e+07	1.28163e+08	1.16664e+08	1.60547e+08	1.73915e+08	1082284828	9423038655	3560000638	3214968776	1.53183e+08	7.76397e+06	2.62968e+07	3.66552e+07	85386237	4.77566e+06	3567188837	7478608490	4.16973e+08	161732217	5.2283e+07	1.0802e+07	9.52946e+08
P19 WIT_2	WIT	1.2146e+07	2.67868e+07	35190687085	6.93613e+07	3226307920	1.8163e+07	5.03813e+08	8.262e+08	1829785620	1.32826e+08	4.87649e+07	4089645294	1.5669e+07	2.9438e+07	1.33026e+07	6.37041e+08	1.30397e+08	6.02454e+08	7.90115e+07	571882458	1.56742e+08	1.18103e+07	1.56049e+07	5.13604e+08	7.72186e+07	1.13463e+08	1.09115e+08	2.07133e+08	1.09984e+08	167967940	6.96308e+08	5.14776e+08	11540837113	2837870554	6736870812	7.62878e+07	1.18492e+07	2.50525e+07	3.06231e+07	1.2033e+08	4.63457e+06	3266956830	1749936723	3.78984e+08	6.14063e+07	5.71076e+07	8.38105e+06	7.01296e+08
P22 WIT_1	WIT	3.10871e+07	2.64333e+07	22241172534	2.9652e+07	4588278698	2.21217e+07	8.24768e+08	1551886333	2212370458	1.79355e+08	7.30561e+07	3904571691	1.10231e+07	3.37181e+07	4.77475e+06	6.41732e+08	1.1674e+08	1005445089	8.40763e+07	1214334739	109624055	1.09709e+07	5.11946e+06	9.46685e+08	4.76813e+07	1.28182e+08	8.53471e+07	3055910461	7.40047e+07	2.19684e+08	358395812	1119440648	9365188240	2711518965	6441001427	2.36282e+08	5.33221e+06	3.32889e+07	2.36077e+07	1.86895e+08	3.88018e+06	4611246335	2429906440	4.4518e+08	1.6688e+08	4.77073e+07	1.1635e+07	5.77085e+08
P22 WIT_2	WIT	3.73573e+07	3.36402e+07	28234518575	3.91959e+07	4779231199	1.68676e+07	6.59378e+08	9.29799e+08	2392865373	1.41152e+08	1.63058e+08	2872678835	1.35013e+07	2.80679e+07	7.02029e+06	9.99149e+08	1.7131e+08	1136821770	6.45395e+07	1007931362	8.26852e+07	1.01358e+07	6.37009e+06	1036576291	7.94918e+07	1.1162e+08	1.20808e+08	3450949742	9.25155e+07	180577194	2.38762e+08	9.74447e+08	11146732741	3556162048	5556069929	2.21511e+08	4.58229e+06	3.53297e+07	3.94345e+07	1.3132e+08	4.69982e+06	3794007277	3341872082	5.86583e+08	1.74283e+08	4.20721e+07	8.64785e+06	8.11961e+08
Fig. 3D Metabolite fold change of indicated ischaemia metabolic markers in WIT tissues compared to in vivo.
Metabolite	kidney WIT/ kidney IV										ccRCC WIT/ ccRCC IV
	P16_1	P16_2	P16_3	P17 _1	P17 _2	P18 _1	P19 _1	P19 _2	P22 _1	P22 _2	P16_1	P16_2	P16_3	P17 _1	P17 _2	P18 _1	P19 _1	P19 _2	P22 _1	P22 _2
succinate	4.48481	3.41648	5.57783	2.60234	2.37147	2.91083	8.91516	6.56088	2.07717	2.92258	5.0424	3.65825	3.61317	0.929599	1.07131	4.21515	2.91349	2.45313	1.54245	1.24498
hypoxanthine	8.07883	7.6162	7.27237	6.37034	8.17076	3.32234	10.3728	7.72631	2.21637	2.14542	5.81112	5.00944	5.71251	0.24181	0.878612	2.18062	1.73447	0.996567	0.989582	0.759431
xanthine	14.1715	9.91546	9.05746	1.00394	1.39035	5.40949	11.9837	7.09824	3.94261	3.06478	5.38865	3.49563	4.03023	0.57968	0.666648	4.93716	1.62687	1.25218	2.53527	4.6449
lactate	2.65203	2.01958	2.18477	2.44683	1.47715	4.0193	5.53788	6.7825	2.6642	3.17101	1.52476	1.25751	1.25471	3.06517	1.78496	2.89433	3.18313	2.35887	1.68604	1.88506
Fig. 3E Lollipop plot of the indicated central carbon metabolite Log2FC (ccRCC vs kidney) comparing in vivo and WIT conditions.
Metabolite	Log2FC_IV	p.adj_IV	Log2FC_WIT	p.adj_WIT
glucose	0.55596	0.52139	0.51336	0.96441
hexose phosphate	-0.49609	0.092841	1.3222	0.44099
dihydroxyacetone phosphate	-0.86793	0.036189	0.19947	0.83566
glyceraldehyde 3-phosphate	-0.80848	0.31186	-0.32883	0.41177
2/3-phosphoglycerate	-1.0777	0.072385	-0.56239	0.35843
phosphoenolpyruvate	-0.59018	0.21501	-0.16165	0.77387
lactate	1.317	0.013915	0.59546	0.070874
6-phosphogluconate	1.8566	0.68845	3.4762	0.50088
pentose phosphate	-0.05511	0.41354	-0.58766	0.2453
sedoheptulose 7-phosphate	-0.04136	0.64461	2.5791	0.19343
citrate	-0.54021	0.14322	-0.71576	0.050021
a-ketoglutarate	1.0283	0.01734	2.3846	0.19107
aconitate	-0.3737	0.35599	0.86655	0.58164
succinate	-0.68138	0.078714	-1.1454	0.002786
fumarate	-0.30055	0.30096	-0.91197	0.041674
malate	-0.31564	0.27934	-0.89546	0.039414
Fig. 3F Tissue-specific isotopologue expressions of the Log2FC (WIT vs in vivo) for indicated central carbon metabolites.
Metabolite isotopologues	kidney		ccRCC
	mean	SD	mean	SD
lactate m+0	1.63717	0.624658	1.07852	0.519426
lactate m+1	1.22021	0.874785	0.520485	0.637584
lactate m+2	1.24111	0.870604	0.430548	0.660388
lactate m+3	1.49828	0.914889	0.423852	0.677938
succinate m+0	1.89359	0.680061	1.19394	0.882408
succinate m+1	2.69526	1.03233	3.58003	2.04773
succinate m+2	1.77134	0.981126	1.1705	2.29687
succinate m+3	5.29264	2.99872	3.54164	2.19546
hexose phosphate m+0	-0.186992	0.606778	1.05943	2.08947
hexose phosphate m+1	-5.42153	1.62527	-0.369694	1.00935
hexose phosphate m+3	-1.18784	0.495976	0.340156	0.652804
hexose phosphate m+6	-1.32917	0.72825	-0.361026	2.2366
aconitate m+0	-0.798966	0.960236	-0.273924	1.35586
aconitate m+1	-1.19613	1.14156	-0.288438	2.21992
aconitate m+2	-1.64578	0.703653	-1.12967	1.80863
aconitate m+3	-1.60417	0.902396	-1.1498	1.63079
Fig. 3G Number of significant protein and RNA features categorised into each biological cluster based on the SiRCle model (Supplementary Data Fig. 3G).
	IV_DOWN	IV_UP	WIT_UP	WIT_DOWN	BOTH_DOWN	BOTH_UP	BOTH_NO CHANGE	OPPOSITE
Proteome	244	107	186	233	1943	1226	2766	114
Transcriptome	419	243	216	135	2344	2551	6164	3
Fig. 3H Volcano plot of the Hallmark Hypoxia gene set features detected in the proteome comparing ischaemic ccRCC vs ischaemic kidneys, colour-coded based on the biological cluster classification (Supplementary Data Fig. 3G).
Proteins	Log2FC	p.adj	Biological Cluster
TPBG	-0.056256	0.145011	in vivo_DOWN
ANKZF1	-0.289345	0.293605	in vivo_UP
CCN2	0.0331054	0.235306	in vivo_UP
DCN	0.241443	0.239155	in vivo_UP
EFNA1	0.548087	0.124038	in vivo_UP
IRS2	2.15357	0.134254	in vivo_UP
CA12	-1.03351	0.00220495	WIT_DOWN
GALK1	-0.939877	8.91e-08	WIT_DOWN
PDK3	-0.636316	6.03e-05	WIT_DOWN
SLC2A5	-1.46411	0.00147309	WIT_DOWN
FOSL2	0.732227	0.00489381	WIT_UP
GAPDH	1.26319	1.21e-06	WIT_UP
GAPDHS	0.855938	0.000101078	WIT_UP
GBE1	0.707642	0.000204805	WIT_UP
HMOX1	0.94729	3.34e-08	WIT_UP
JMJD6	1.05496	8.19e-06	WIT_UP
MIF	1.16953	0.000241222	WIT_UP
NR3C1	1.18643	5.67e-05	WIT_UP
PGM1	0.654663	1.84e-06	WIT_UP
TPST2	0.858496	0.0103961	WIT_UP
ZFP36	1.27745	0.0121451	WIT_UP
AK4	-1.87437	3.48e-07	Both_DOWN
ALDOB	-4.55994	2.03e-11	Both_DOWN
CSRP2	-0.582682	3.99e-05	Both_DOWN
FAM162A	-1.04098	1.09e-07	Both_DOWN
FBP1	-2.91929	4.69e-10	Both_DOWN
GPC4	-0.567501	0.0280836	Both_DOWN
GRHPR	-1.7337	1.01e-10	Both_DOWN
HEXA	-1.19199	0.00204418	Both_DOWN
ILVBL	-1.36718	2.7e-10	Both_DOWN
MT1E	-1.35506	2e-06	Both_DOWN
NEDD4L	-0.57239	0.000581276	Both_DOWN
PCK1	-2.6245	1.01e-06	Both_DOWN
PGAM2	-2.0485	0.000211708	Both_DOWN
PKLR	-1.55895	1.03e-06	Both_DOWN
PRDX5	-0.760742	2.87e-10	Both_DOWN
PRKCA	-0.85668	4.92e-14	Both_DOWN
PYGM	-0.964026	8.87e-05	Both_DOWN
SDC4	-1.59936	2.09e-12	Both_DOWN
SELENBP1	-2.10708	5.92e-13	Both_DOWN
SLC25A1	-0.973394	1.48e-07	Both_DOWN
SULT2B1	-0.313835	0.0109887	Both_DOWN
UGP2	-0.340775	0.0209157	Both_DOWN
ALDOA	1.30048	0.0100196	Both_UP
ALDOC	2.29843	3.67e-05	Both_UP
AMPD3	1.47153	4.57e-05	Both_UP
ANGPTL4	3.33857	5.27e-07	Both_UP
ANXA2	1.04588	1.78e-09	Both_UP
CAV1	0.846136	3e-06	Both_UP
CAVIN1	0.686648	0.000734726	Both_UP
CCN1	0.733556	0.00422508	Both_UP
CCN5	2.33329	0.0108648	Both_UP
CDKN1A	1.70033	0.00682467	Both_UP
COL5A1	2.27527	5.19e-05	Both_UP
CP	1.24907	7.79e-05	Both_UP
EGFR	1.28958	7.28e-08	Both_UP
ENO1	1.84787	7.77e-06	Both_UP
ENO2	2.81785	1.67e-05	Both_UP
ENO3	2.3617	0.00120405	Both_UP
ERO1A	1.54286	2.45e-11	Both_UP
GYS1	1.04992	3.72e-13	Both_UP
HK2	2.72542	1.58e-08	Both_UP
IGFBP1	2.76643	6.62e-07	Both_UP
IGFBP3	3.75002	9.61e-10	Both_UP
ISG20	1.64448	7.08e-06	Both_UP
JUN	1.11609	0.0101697	Both_UP
KDM3A	1.44013	0.000375799	Both_UP
LDHA	2.15259	2.66e-12	Both_UP
LOX	3.47884	1.82e-05	Both_UP
NAGK	0.989367	3.64e-11	Both_UP
NDRG1	2.24661	5.68e-08	Both_UP
P4HA1	2.49643	3.78e-07	Both_UP
P4HA2	2.60622	9.18e-08	Both_UP
PAM	2.24468	4.01e-05	Both_UP
PDK1	1.06246	1.91e-07	Both_UP
PFKL	0.709331	0.000194787	Both_UP
PFKP	3.01717	4.62e-11	Both_UP
PGF	2.41577	0.0021263	Both_UP
PGK1	1.30173	1.2e-07	Both_UP
PLAC8	1.9782	0.0215609	Both_UP
PLIN2	3.73007	1.18e-09	Both_UP
SAP30	1.8795	1.37e-05	Both_UP
SCARB1	1.04285	6.43e-07	Both_UP
SERPINE1	3.44692	7.23e-05	Both_UP
SLC2A1	1.5185	2.32e-06	Both_UP
SLC2A3	3.21973	1.85e-05	Both_UP
STBD1	1.09825	7.72e-06	Both_UP
STC1	2.71076	8.02e-05	Both_UP
TGFB3	1.91648	0.0244965	Both_UP
TGFBI	3.61832	5.91e-07	Both_UP
TGM2	0.876712	8.79e-13	Both_UP
TPI1	1.02737	1.3e-05	Both_UP
VEGFA	2.6577	3.55e-10	Both_UP
XPNPEP1	0.832586	7.19e-06	Both_UP
ADM	0.0403136	0.0672305	Both_no change
AKAP12	-0.436211	0.00428425	Both_no change
BNIP3L	-0.128988	0.0882759	Both_no change
CASP6	-0.155038	0.0882475	Both_no change
CAVIN3	0.508502	0.0150403	Both_no change
CDKN1B	0.537125	0.00679198	Both_no change
DTNA	-0.590956	0.118864	Both_no change
GAA	0.141437	0.0938077	Both_no change
GLRX	-0.134987	0.147914	Both_no change
GPI	0.495045	0.000654119	Both_no change
HAS1	0.214028	0.000165967	Both_no change
HDLBP	0.157705	0.0576974	Both_no change
HK1	0.032334	0.245194	Both_no change
HSPA5	0.343272	4.2e-05	Both_no change
IDS	0.563741	0.0146592	Both_no change
LXN	0.148797	0.0226947	Both_no change
MAFF	0.307902	0.223336	Both_no change
MT2A	-0.575431	0.00227088	Both_no change
MYH9	0.224361	0.00013089	Both_no change
PGM2	0.0681012	0.095293	Both_no change
S100A4	0.496839	0.000942484	Both_no change
SDC2	-0.025036	0.156076	Both_no change
SLC37A4	-0.456709	0.0159174	Both_no change
SRPX	-0.174628	0.0683192	Both_no change
TES	0.403088	0.00512817	Both_no change
TPD52	-0.335925	0.00252296	Both_no change
BGN	-0.691855	0.0359148	Opposite
PFKFB3	0.968903	0.00743198	Opposite
[truncated: 358 more columns]

## Sheet: Figure 4
Fig.4B Metabolite fold change of ischaemic metabolites markers at the indicated WIT relative to no ischaemia.
Metabolite	WIT (mins)	Kidney												786-0
Lactate	5	1.30616	1.40507	1.44257	1.1716	1.26731	1.02664							1.79336	1.53461	0.978587	1.06106	1.05909
	30	2.15072	2.32007	1.63806	2.15777	1.29305	1.26743	1.18374	1.62261	1.31473	1.77326	2.20159	1.40104	2.47626	2.20193	2.19309	1.83224	1.3699	1.53922	1.98714	1.63015	1.89461	1.69561	1.50576
	60	2.57365	2.10439	2.27918	2.10217	2.8732	1.73057							3.12817	2.99646	2.72091	2.00295	2.41161
Succinate	5	1.39851	0.684092	1.33743	0.747021	0.897293	0.712476							0.642848	0.83029	0.567599	0.855527
	30	1.55956	1.0109	1.00844	1.33507	1.0586	1.23515	1.15834	0.886846	0.919861	1.56957	0.91774	1.04202	0.547231	0.384675	0.76787	0.645967	1.13429	1.20689	0.415616	0.962452	0.913228	0.716471	0.710443
	60	0.857471	1.10096	1.11767	1.29887	1.04527	1.07558							0.609542	0.49232	1.76037	1.08983	1.78867
Hypoxanthine	5	1.86839	2.89401	2.0479	1.10622	1.02991	1.0723							1.9943	3.38897	0.779303	1.39802	1.83792
	30	2.68068	2.11209	2.66917	2.91461	2.41558	1.65912	1.90641	1.10352	1.47143	2.06846	1.87057	1.87513	2.58889	2.81446	2.23402	1.42539	1.92112	2.54122	2.97342	0.889821	1.80649	2.37815	1.93388
	60	3.6865	2.34059	2.84691	1.98389	2.73124	2.27356							2.59361	3.64808	3.15359	2.57508	3.20408
Xanthine	5	1.95104	2.8941	2.22953	0.772883	0.95601	0.792471							2.26521	4.82658	0.69941	1.0757	1.52105
	30	3.49209	3.52885	2.28958	4.40647	5.3551	2.51491	2.4936	2.35898	2.35828	2.42672	2.46873	2.10361	5.30661	4.5215	6.39901	4.43841	3.3469	4.05285	3.88694	1.45229	3.122	3.10273	3.06506
	60	5.23878	4.10688	3.4791	3.3062	4.10034	2.79254							6.60839	8.01765	5.11633	4.45462	5.10246
Fig.4C Lollipop plot of the indicated metabolite Log2FC (786-O vs kidney) comparing short (0-5 mins) and long (30-60 mins) WIT groups.
Metabolite	Log2FC_short WIT	p.adj_short WIT	Log2FC_long WIT	p.adj_long WIT
glucose	-0.24041	0.042384	-0.56904	5.08e-05
hexose phosphate	-0.09008	0.28341	0.60534	0.0005064
dihydroxyacetone phosphate	0.25651	0.1548	1.2081	4.79e-05
2/3-phosphoglycerate	-0.83704	0.00014405	-0.32271	0.24775
phosphoenolpyruvate	-1.706	2.25e-06	-0.96565	0.014515
lactate	-0.23424	0.0040209	-0.029682	0.70915
6-phosphogluconate	0.47021	0.022587	1.1252	4.43e-08
pentose phosphate	-1.0075	0.00054854	-0.56786	0.012579
sedoheptulose 7-phosphate	-0.61425	0.00075703	-0.39595	0.019973
citrate	-0.44272	0.013575	-0.39784	0.071465
aconitate	-0.62224	0.0042181	-0.22613	0.21183
a-ketoglutarate	1.082	0.00015678	0.62111	0.016459
Succinate	-2.0334	3.68e-07	-2.3536	1.6e-09
fumarate	-0.93914	1.31e-05	-0.32943	0.01005
malate	-0.86928	6.74e-06	-0.30532	0.0053809
Fig.4D Metabolite isotopologue expressions of the Log2FC (WIT time point vs no ischaemia) for individual tissues.
		WIT 5 mins					WIT 30 mins										WIT 60 mins
Kidney	Fumarate m+0	0.0149748	-0.281954	-0.0596293	0.0046776	0.0387829	-0.615666	-0.650726	-0.787706	-0.938647	-0.455925	-0.852044	-0.526208	-1.06415	-0.617784	0.654664	-0.978516	-1.39393	-0.924369	-1.37532	0.113658
	Fumarate m+1	-0.231302	-0.318832	-0.2838	-0.116238	0.264344	-0.732033	-0.799768	-1.07002	-1.32237	-0.683195	-1.34901	-0.804035	-1.2095	-0.790939	0.803019	-1.21962	-1.76696	-1.31135	-1.43571	0.135573
	Fumarate m+2	-0.195284	-0.374281	-0.130644	0.0179522	0.380632	-0.80388	-0.887442	-1.09354	-1.1655	-0.56109	-1.31866	-0.871362	-1.34048	-0.845937	1.09189	-1.32025	-1.60708	-1.2664	-1.48725	0.254273
	Fumarate m+3	-0.3875	-0.536867	-0.329312	-0.282316	0.4012	-0.755243	-0.941435	-1.30134	-1.06616	-0.735677	-1.35108	-0.977541	-0.994109	-0.760843	0.871996	-1.62568	-1.59331	-1.38818	-1.43295	0.0987072
786-O	Fumarate m+0	0.0978332	-0.145613	-0.151591	-0.317795	0.188395	-0.669845	0.299863	-0.0252976	-0.3639	0.0883304	-0.0767948	-1.31577	0.315658	-0.189652	0.165626	-0.310928	-0.452021	-0.0355854	-0.0638396	0.44953
	Fumarate m+1	0.261078	-0.577619	-0.719777	-0.445857	0.71846	-1.34493	0.785841	-0.571057	-1.02126	-0.29758	-0.138411	-2.20003	0.114996	-0.689636	0.00810846	-0.360451	-0.856044	-0.121619	-0.289977	0.0378467
	Fumarate m+2	0.323292	-0.312583	-0.728812	-0.400614	0.772538	-1.46589	0.364655	-0.401008	-0.981674	-0.344529	-0.0286633	-2.37516	0.277179	-0.755704	0.53345	-0.328036	-1.02102	-0.319464	-0.0721052	0.633044
	Fumarate m+3	0.372859	-0.323905	-1.11333	-0.871367	0.712293	-1.63161	-0.250207	-1.21171	-1.14921	-0.668152	-0.514341	-3.65362	0.190256	-1.00693	-0.339626	-0.682896	-1.05316	-0.197017	-0.689421	-0.123368
Kidney	Lactate m+0	0.356362	0.403847	0.217247	0.244818	0.118981	0.764809	0.285262	0.84011	1.22557	0.838573	0.91819	1.07815	0.760683	0.647904	0.395376	1.15752	1.6174	1.12248	0.782863	0.773254
	Lactate m+1	0.146988	0.312445	0.245513	0.226048	0.227353	0.595051	0.0697988	0.586981	0.839981	0.75465	0.659783	0.7773	0.547086	0.464812	0.411289	0.857728	1.15064	0.796395	0.590017	0.682735
	Lactate m+2	0.164486	0.323444	0.211264	0.152079	0.199159	0.552446	0.00275123	0.546406	0.825983	0.65726	0.701159	0.727591	0.434473	0.440375	0.321364	0.816241	1.11278	0.714084	0.573615	0.671589
	Lactate m+3	0.348188	0.468349	0.0411266	0.00439147	0.2798	0.546507	0.00103544	0.734052	1.25781	0.609127	1.00021	1.00682	0.767316	0.553321	0.341113	1.02365	1.63809	0.800135	0.824542	0.988991
786-O	Lactate m+0	0.499354	0.554514	-0.072709	0.359699	0.142532	0.950122	1.17513	1.19808	1.37053	0.964527	0.860637	1.3067	1.30646	1.16985	0.673605	1.86835	1.61321	1.51824	1.24149	1.19508
	Lactate m+1	0.384089	0.375565	-0.15856	0.112063	0.153986	0.271444	0.653696	0.494054	0.471293	0.464776	0.421176	0.512459	0.836465	0.554689	0.51384	1.20805	0.69753	0.791752	0.633334	0.786322
	Lactate m+2	0.390552	0.474821	-0.189989	0.135325	0.122313	0.259249	0.669099	0.483743	0.501048	0.427341	0.43653	0.497905	0.849971	0.515409	0.534956	1.19858	0.681831	0.766686	0.63227	0.7769
	Lactate m+3	0.568937	0.66837	-0.302199	0.177517	0.201752	0.567893	0.725937	0.723696	0.802948	0.45585	0.552497	0.655875	1.23211	0.79896	0.730746	1.42607	1.04298	0.918805	0.73058	1.06309

## Sheet: Supp Figure 1
Supplementary Figure 1A. Volcano plot illustrating the metabolic differences between ccRCC tumours vs kidney tissues.
	1-aminocyclopropanecarboxylate	1-methyladenosine	1-methylnicotinamide	1-methylurate	1,11-undecanedicarboxylate	1,5-anhydrosorbitol	1,5-naphthalenediamine	10-hydroxydecanoate	11-eicosenoate	14(z)-eicosenoate	16-hydroxyhexadecanoate	2-(tert-butyl)-1,3-thiazolane-4-carboxylate	2-aminocaprylate	2-ethylhydracrylate	2-furoic acid	2-hydroxyglutarate	2-hydroxyhippurate	2-hydroxymyristate	2-methyl-3-hydroxybutyrate	2-octenedioate	a-ketoglutarate	2-tert-butyl-4-ethylphenol	2,2,6,6-tetramethyl-4-piperidinol	2,5-di-tert-butylhydroquinone	2/3-phosphoglycerate	3-hydroxy-n6,n6,n6-trimethyllysine	3-hydroxydecanedioate	3-hydroxydecanoate	3-hydroxydodecanoate	3-hydroxydodecanoylcarnitine	3-hydroxyhexadecanoylcarnitine	3-hydroxyhippurate	3-hydroxykynurenine	3,4-dihydroxybenzenesulfonate	3,5-di-tert-butyl-4-hydroxybenzaldehyde	4-acetamidophenylglucuronide	4-aminohippurate	4-dodecylbenzenesulfonate	4-ethoxyethylbenzoate	4-guanidinobutanoate	4-hydroxy-3-methoxyphenylglycol sulfate	4-hydroxyphenyllactate	4-hydroxyphenylpyruvate	4-hydroxyproline	4-imidazoleacetate	4-phenolsulfonate	4-pyridoxate	5-aminolevulinate	5-dodecenoate
Log2FC	0.19734	-1.4947	0.84954	-1.5723	0.1219	1.4229	1.1553	0.79993	0.40194	-0.42768	0.42191	-0.69455	0.65219	0.7927	-0.44654	1.3756	-4.2948	0.94618	1.1006	0.80082	1.0283	0.72797	1.3233	1.0104	-1.0777	-1.1974	-2.3797	0.88303	0.98291	-2.1103	-2.7872	-3.8666	2.6168	0.59226	0.54864	-0.19661	-2.3559	1.2999	0.11887	-1.3734	-1.7649	0.38478	1.6735	1.8885	0.28059	-0.087713	-2.0271	0.65384	0.57234
p.adj	0.55929	0.00036131	0.21191	0.033389	0.48869	0.14449	0.013915	0.69247	0.1314	0.24862	0.2024	0.3423	0.92848	0.049255	0.18357	0.03748	3.32e-07	0.035037	0.042851	0.032053	0.01734	0.60346	0.16123	0.069513	0.072385	2.6e-05	0.001031	0.2165	0.20269	0.00011921	0.001118	0.00073029	0.16123	0.9581	0.084785	0.9581	0.013915	0.043988	0.59799	0.67809	0.0022462	0.37338	0.072941	0.092841	0.4489	0.98017	0.0025155	0.15298	0.81139
Supplementary Figure 1B. Venn diagrams of the significantly accumulated (UP) and decreased (DOWN) metabolites in Cluster 1 and 2 (Fig. 1D). The Urea cycle and Tryptophan pathway detected from Cluster 2 Pathway Analysis are listed with the detected metabolites and the cluster(s) they were significantly detected in.
	3-hydroxyhippurate	2-hydroxyhippurate	phenylacetylglutamine	vanillylmandelate	4-aminohippurate	adipoylcarnitine	3-hydroxyhexadecanoylcarnitine	4-pyridoxate	4-hydroxy-3-methoxyphenylglycol sulfate	N-acetylputrescine	3-hydroxydodecanoylcarnitine	NADP	glutarylcarnitine	tiglylcarnitine	malonylcarnitine	1-methyladenosine	hydroxydodecanoylcarnitine	hydroxyhexadecanoylcarnitine	3-hydroxy-N6,N6,N6-trimethyllysine	CMP-2-aminoethylphosphonate	glycerophosphoethanolamine	C5-carnitine	arginine	lysine	phenylalanine	5,5-dimethylhydantoin	1,11-undecanedicarboxylate	1,5-anhydrosorbitol	1,5-naphthalenediamine	16-hydroxyhexadecanoate	2-aminocaprylate	2-hydroxyglutarate	2-hydroxymyristate	2-methyl-3-hydroxybutyrate	2-octenedioate	2,2,6,6-tetramethyl-4-piperidinol	2,5-di-tert-Butylhydroquinone	3-hydroxydecanoate	3-hydroxydodecanoate	3,5-di-tert-Butyl-4-hydroxybenzaldehyde	4-hydroxyproline	5-aminolevulinate	5,6-dimethylbenzimidazole	acetylcarnitine	acetylcholine	Alanine	Amoxicillin	asparagine	aspartate
Cluster 1_Log2FC	-3.4805	-4.0787	-3.2827	-2.9359	-1.7431	-2.8345	-2.7106	-1.8518	-1.3276	-1.6888	-2.3568	-2.9981	-2.0162	-2.2423	-2.64	-1.469	-2.1499	-1.9588	-1.1098	-1.1823	-0.91721	-1.3366	1.2211	1.4808	1.7872	1.3629	1.16	1.6046	1.509	1.5673	1.4924	1.9514	1.9129	1.6158	1.5969	1.8158	1.8732	1.8411	1.9172	1.341	2.9749	1.4128	1.2897	-0.98501	5.5101	1.1885	-1.3421	1.3358	1.2401
Cluster 1_p.adj	0.0013173	0.0013173	0.015131	0.0009526	0.013903	0.020914	0.0099571	0.028455	0.011736	0.044321	0.0043898	0.0018291	0.0036548	0.013903	0.0015443	0.01021	0.0042271	0.019037	0.0080944	0.014863	0.044821	0.044821	0.027413	0.0013173	0.0013173	0.0078739	0.024181	0.004102	0.0026257	0.015064	0.034821	0.03715	0.0029101	0.0029101	0.0013173	0.042742	0.0029101	0.0050739	0.0040304	0.0025609	0.01638	0.018985	0.028197	0.0082803	0.0046293	0.01553	0.0020923	0.0020923	0.0278
Cluster 2_Log2FC	-4.9938	-4.8398	-4.5274	-3.5848	-3.5108	-3.1787	-2.9034	-2.5421	-2.4871	-2.1244	-2.0027	-1.9839	-1.9648	-1.876	-1.8602	-1.7477	-1.7235	-1.4689	-1.3866	-1.047	-0.96539	-0.70317	0.74734	0.76294	0.86232	1.1791	NA	NA	NA	NA	NA	NA	NA	NA	NA	NA	NA	NA	NA	NA	NA	NA	NA	NA	NA	NA	NA	NA	NA
Cluster 2_p.adj	0.0040843	0.00038095	0.00366	0.0028444	0.030753	0.0067972	0.016986	0.018694	0.0060316	0.021619	0.0042335	0.030944	0.0086249	0.026027	0.0067972	0.0080825	0.0040843	0.021775	0.0028444	0.023867	0.026027	0.030944	0.013107	0.036149	0.030944	0.038234	NA	NA	NA	NA	NA	NA	NA	NA	NA	NA	NA	NA	NA	NA	NA	NA	NA	NA	NA	NA	NA	NA	NA
Supplementary Figure 1C. Violin plot of the tryptophan pathway metabolite Log2FC (ccRCC vs kidney) with assigned clusters.
Sample	Cluster	tryptophan	N-formylkynurenine	kynurenine	3-hydroxykynurenine	kynurenic acid	quinolinic acid	5-hydroxytryptophan	indole-3-pyruvate	indole-3-acetate	Indole-3-lactate
P16_1	1	0.124626	-0.609222	-0.644737	2.80733	-4.36169	0.39705	0.750606	2.50477	-0.567931	1.09131
P16_2	1	0.343865	1.12631	1.34824	3.30715	-2.27316	-0.964788	1.69447	2.31653	0.599308	0.800221
P16_3	2	1.48226	-0.879413	1.60723	1.80128	-2.17051	-1.5873	1.89612	2.24728	1.62982	1.74557
P17_1	1	0.93621	6.38456	5.2233	0.641834	-2.99939	-1.03141	1.41723	1.41207	0.872933	0.526074
P17_2	2	1.95601	3.78659	5.84095	1.34749	-1.0882	3.03795	2.64175	4.10361	2.40653	2.30634
P17_3	1	0.742235	4.70033	2.9277	2.99366	-2.4845	2.84552	1.03502	-0.833968	0.102551	0.00051732
P18_1	1	-1.13643	5.13827	1.36796	-3.03021	-4.75663	2.29448	-0.576583	0.405587	-2.22976	-1.61518
P18_2	1	0.11818	4.85746	1.71111	1.33605	-5.28919	3.31491	-0.026286	0.76713	-1.317	-0.646039
P19_1	1	0.601164	3.21379	2.57794	-6.89612	-2.47833	1.66711	1.21517	3.46821	-1.21955	0.615724
P22_1	2	1.51681	4.90968	4.06951	3.51147	-1.12985	3.59975	1.64694	3.12727	1.45863	2.44762
P22_2	2	2.03451	5.43624	3.06621	3.37086	-1.48255	2.781	1.93348	3.01601	1.25387	2.67148
P22_3	2	1.97667	4.26433	3.52121	4.03078	-0.585943	3.81147	0.304097	3.71284	1.49986	2.80028
Supplementary Figure 1D. Violin plot of the protein expression levels for ASS1 and ASL enzymes in ccRCC vs kidney with assigned metabolic clusters
Sample	Cluster	ASS1	ASL
P17_1	1	-0.559387	-1.25309
P17_2	2	-0.464429	-0.740937
P17_3	1	0.256138	-0.0599467
P18_1	1	-5.1062	0.0945683
P18_2	1	-5.47141	-1.92821
P19_1	1	-2.40834	-0.74454
P19_2	unknown	-2.20941	0.0243636
P19_3	unknown	-2.48353	-0.528887
P22_2	2	-4.30336	-2.66417
P22_3	2	-3.98957	-2.26245
Supplementary Figure 1E Correlation plot comparing protein and RNA expression of the Log2FC (ccRCC vs kidney).
Feature	Log2FC_protein	p.adj_protein	Log2FC_RNA	p.adj_RNA
COL26A1	-5.75176	9.11e-05	-6.63529	4.38e-42
ALDH6A1	-4.39823	7.77e-10	-2.83291	2.22e-14
PCP4	-4.33056	1.62e-09	-8.07021	1.7e-42
HAO2	-4.08576	1.63e-08	-4.13437	0.000731579
UMOD	-4.04232	2.32e-09	-12.0711	1.3e-47
COX7A1	-4.03288	0.00201572	-1.1711	0.000157405
CAPS	-4.02469	1.04e-06	-2.6664	2.27e-26
AGMAT	-4.01377	7.48e-08	-4.16828	1.75e-07
COL4A6	-4.01096	1.99e-08	-6.44724	8.22e-49
GATM	-3.89398	3.56e-08	-1.09148	0.034284
PCK2	-3.83708	1.47e-07	-1.26309	2.81e-05
SLC5A10	-3.82485	1.86e-10	0.805027	0.248263
INTS3	-3.65497	0.000117015	0.0305338	0.898925
AURKAIP1	-3.65436	3.91e-08	-0.5851	0.000651453
DPEP1	-3.62229	8.96e-07	-5.28655	4.03e-11
CDH16	-3.61531	1.12e-12	-3.78007	5.01e-27
ACSM2B	-3.59571	1.04e-07	-2.82457	0.000481861
BDH1	-3.58361	5.11e-12	-2.54582	1.12e-13
MFSD4A	-3.5709	0.0103255	-6.33341	2.7e-24
KCNJ1	-3.55016	2.44e-08	-11.1048	4.74e-141
NDUFA2	-3.5272	4.11e-13	-0.440051	0.0331803
DCXR	-3.48299	1.26e-07	-2.74857	1.78e-18
HSD11B2	-3.45806	8.88e-11	-5.32316	6.99e-66
FBP1	-3.43357	2.08e-08	-2.16163	2.44e-10
MUC15	-3.38903	3.7e-08	-10.5223	7.18e-112
ASPDH	-3.35424	8.2e-08	-2.89349	0.0581104
MT-ND2	-3.3471	0.0652714	-1.05706	0.00721435
ACSF2	-3.31988	7.37e-08	-2.51118	2.81e-10
GM2A	-3.3162	4.06e-08	2.08046	1.15e-30
ABAT	-3.29963	2.45e-08	-2.03391	3.58e-07
COX6A1	-3.25728	4.38e-11	-0.872998	4.58e-05
ASS1	-3.25724	2.7e-07	-0.797057	0.00210631
INTS6L	-3.25055	8.58e-12	1.52933	3.08e-09
HSD17B8	-3.23602	1.48e-10	-1.23168	1.75e-09
AUH	-3.23176	6.9e-10	-1.53479	1.15e-11
NDUFA1	-3.23042	1.2e-13	-1.09673	2.43e-07
NDUFB2	-3.21631	9.01e-12	-0.900645	5.27e-07
MT-CYB	-3.20665	0.0542809	-1.16709	0.000870628
DAO	-3.19882	3.7e-07	-3.51287	0.00439634
ALDH4A1	-3.19174	5.32e-08	-2.28428	1.05e-06
ACOT2	-3.17923	0.000291498	-0.927316	8.36e-07
EPB41L5	-3.17808	1.72e-07	-2.54221	2.57e-26
COX7A2L	-3.1604	2.6e-11	-0.342079	0.0451809
ACSM2A	-3.15534	2.04e-06	-2.82113	0.00113693
CKB	-3.12816	2.43e-13	-2.82944	1.62e-21
NDUFA4	-3.12119	2.18e-13	-1.82323	1.11e-17
PTH1R	-3.1205	0.000184057	-4.47663	2.17e-23
TMEM177	-3.11623	3.75e-07	-1.25158	2.77e-09
ECHDC2	-3.11304	4.59e-09	-0.685699	0.00129443
LDHD	-3.11206	3.2e-07	-2.82521	3.43e-14
PDZK1IP1	-3.09755	1.44e-08	-0.00194632	0.997575
ACAT1	-3.09442	7.12e-10	-2.06214	1.74e-10
BPHL	-3.09318	4.11e-08	-1.16944	3.9e-08
SUCLG2	-3.08979	5.51e-09	-0.606217	0.0014079
SPTBN2	-3.06885	2.99e-10	-7.06852	1.8e-108
SLC23A3	-3.06816	2.12e-06	-2.33467	0.00118725
ADHFE1	-3.06309	1.15e-10	-1.73971	4.59e-07
ACAA1	-3.06101	1.14e-07	-1.7879	1.58e-09
ACTN4	-3.06092	4.37e-11	-0.674416	0.00174355
PCCB	-3.0516	1.08e-10	-1.41301	4.59e-11
FXYD2	-3.03842	4.85e-09	-3.48341	1.15e-12
NDUFA12	-3.03756	6.57e-11	-0.513778	0.00338027
PCCA	-3.0027	2.82e-10	-1.9362	1.33e-11
MAGIX	-2.98802	5.09e-07	-0.905326	0.00127192
PROM2	-2.96454	4e-07	-5.59151	2.75e-27
NDUFB3	-2.95637	1.49e-11	-1.29814	2.39e-12
CA8	-2.95588	0.00125909	-3.4475	2.96e-07
CYP4A11	-2.9441	4.93e-08	-4.71252	0.000841029
DHRS4	-2.93618	7.53e-08	-1.09857	7.14e-07
NDUFB7	-2.93548	2.41e-11	-1.3124	4.23e-11
NDUFS4	-2.93094	3.58e-12	-0.316844	0.107901
NDUFA6	-2.91309	9.1e-12	-1.16283	8.76e-10
MYH11	-2.90874	0.00241853	-1.07672	0.0740905
PSAT1	-2.9004	5.66e-06	-0.768964	0.00743897
HIBCH	-2.8991	5.24e-08	-1.19057	4.35e-05
PPP1R1A	-2.8866	1.09e-10	-2.7427	1.12e-07
PRODH2	-2.88526	1.12e-05	-3.79385	0.0101271
OXCT1	-2.8819	4.92e-09	-3.37113	2.88e-33
SFXN2	-2.87281	2.09e-07	-1.80269	2.13e-18
BHMT	-2.86291	2.73e-07	-0.556273	0.47602
ATP6V1C2	-2.85689	4.36e-07	-1.25487	0.0353221
MT-ATP6	-2.85385	0.0366449	-1.00319	0.00163069
UQCRB	-2.84443	7.43e-11	-1.26837	2.79e-09
AMN	-2.84309	8.45e-07	-2.90734	2.75e-07
ATP1B1	-2.8393	1.28e-10	-1.11731	4.98e-05
NDUFC1	-2.83826	0.0230813	-0.797817	0.000465443
NDUFS5	-2.82619	2.35e-11	-0.192922	0.361027
DDC	-2.82553	1.32e-07	-2.23884	0.0307415
ITGB6	-2.81141	0.00196246	-3.22655	5.22e-11
NDUFS6	-2.811	2.63e-12	-0.943063	1.77e-08
NDUFS1	-2.80897	1.28e-11	-1.32332	2.78e-13
L1CAM	-2.80681	6.31e-09	-6.59736	1.13e-42
NDUFB4	-2.79822	5.77e-12	-0.171381	0.388484
PCK1	-2.79502	4.89e-07	-5.3838	6.84e-09
SUOX	-2.7938	2.54e-07	-1.17392	1.45e-11
ECHS1	-2.78888	1.38e-07	-1.42827	1.33e-08
CBR4	-2.7824	1.72e-10	-1.00227	2.47e-09
ANPEP	-2.77681	1.09e-07	0.639326	0.29726
AKR7A3	-2.77524	3.44e-08	-3.22457	6.64e-11
PRKAR2B	-2.77104	1.11e-07	-1.33583	1.96e-08
TKFC	-2.76879	3.75e-07	-0.540634	0.00301429
SLC23A1	-2.76835	8.82e-06	-0.415879	0.434366
KHK	-2.76742	1.22e-07	-1.12368	0.196674
GLYAT	-2.75703	1.89e-07	-0.77611	0.571812
UQCRFS1	-2.74142	3.2e-12	-2.04175	4.58e-24
COMTD1	-2.73043	3.7e-10	-0.983501	2.08e-07
FXYD4	-2.72934	0.0300064	-11.3529	3.51e-117
GK	-2.7275	2.58e-07	-0.0180567	0.955648
CHCHD7	-2.72005	2.51e-07	-0.452155	0.00478545
COX6B1	-2.7164	1.24e-10	-1.68274	9.84e-14
ACOT11	-2.70942	1.4e-08	-2.87994	1.72e-32
NDUFS8	-2.70304	1.31e-11	-1.36777	7.86e-13
ACSM3	-2.69774	7.64e-08	-0.925248	2.23e-06
NDUFS3	-2.68949	2.43e-13	-1.13425	5.3e-12
GPD1	-2.68758	5.81e-07	-0.788967	0.249576
ACOX2	-2.68145	5.84e-07	-1.14131	0.0075464
NDUFA13	-2.68005	4.78e-11	-0.68025	0.0006625
NDUFB11	-2.67849	6.7e-12	-0.354633	0.0304959
ACADM	-2.67629	1.98e-08	-1.1532	2.18e-06
NDUFB8	-2.67552	2.41e-11	-0.936534	5.54e-09
HIBADH	-2.67482	1.71e-10	-1.22392	1.14e-06
ATP1A1	-2.67321	3.49e-10	-2.52186	8.91e-27
SPON1	-2.6729	0.000102939	-2.10879	1.21e-05
NUDT8	-2.67119	5.91e-07	-0.993548	1.2e-06
AIF1L	-2.66427	5.36e-12	-7.40756	1.02e-27
NDUFA11	-2.66335	1.22e-07	-0.90929	6.1e-08
UQCRQ	-2.65799	5.76e-12	-0.638835	0.0131883
BHMT2	-2.65431	6.04e-07	-0.147303	0.550355
ACAD8	-2.64663	6.42e-11	-1.24378	8.15e-09
SLC22A2	-2.6411	2.56e-07	-1.95572	0.000592646
NDUFB9	-2.63602	5.08e-10	-1.69876	2.82e-14
ASB9	-2.63521	1.13e-06	-0.237109	0.368261
TST	-2.63378	5.06e-08	-1.89994	5.44e-12
VIL1	-2.62856	1.3e-06	-0.255162	0.745838
GLYCTK	-2.62374	1.1e-05	-0.9664	0.0287996
RIDA	-2.6188	5.91e-07	-0.69791	0.0978442
NDUFB10	-2.61656	8.96e-12	-0.599666	0.00524218
COX5B	-2.61655	1.19e-10	-1.34423	1.03e-08
MRPL16	-2.61581	1.24e-10	-0.9282	5.51e-07
NDUFA9	-2.61456	4.73e-12	-0.817482	2.76e-05
NDUFV1	-2.61189	1.87e-11	-1.41826	4.08e-12
GLYATL1	-2.61178	6.27e-07	-1.54679	0.0389608
ENTPD5	-2.60778	5.93e-06	-1.11992	3.22e-05
ACSS1	-2.60547	1.27e-10	-1.66199	1.35e-08
HOGA1	-2.59942	3.7e-09	-1.88639	1.6e-05
HADH	-2.59896	2.62e-09	-1.47387	3.07e-10
ADH1B	-2.5985	7.78e-07	-6.13401	9.79e-23
MISP3	-2.59173	2.79e-07	-2.62375	8.84e-26
NDUFA3	-2.5881	2.94e-05	-1.1429	9.94e-12
USP2	-2.58775	2.4e-06	-4.42657	2.75e-21
NDUFA5	-2.58473	6.87e-12	-0.819037	1.78e-06
SLC15A2	-2.58467	1.67e-06	-3.96677	2.77e-34
NDUFS2	-2.57187	5.35e-12	-0.953071	1.1e-05
D2HGDH	-2.56859	8.9e-06	-0.377111	0.15076
MRPS36	-2.56458	0.00332602	-0.760657	9.66e-05
COX5A	-2.56142	1.3e-10	-1.49264	2.77e-10
SUCLG1	-2.55732	1.44e-08	-1.99208	1.58e-14
DBT	-2.55335	9.1e-10	-1.53986	1.72e-18
ACAD10	-2.55083	1.56e-09	-0.561003	0.00210129
HSPA2	-2.5503	1.69e-06	-4.93183	6.25e-34
AADAT	-2.5476	0.000201084	-0.656623	0.0200623
COX7C	-2.53956	2.38e-09	-1.27564	1.48e-06
ACP6	-2.53897	2.94e-08	-1.26577	9.16e-10
NDUFA8	-2.53805	2.97e-10	-0.768478	1.19e-05
PALM	-2.53237	1.77e-10	-3.21726	5.1e-51
UQCRC2	-2.53195	6.95e-12	-1.24725	4.22e-07
TEK	-2.53095	7.03e-06	-1.71499	1.15e-08
ALKBH7	-2.52822	7.57e-07	-0.887926	8.57e-08
GPHN	-2.5276	1.33e-07	-1.90895	2.82e-17
GSTM3	-2.52656	1.53e-06	-4.18318	3.87e-50
RAB25	-2.5212	4.23e-05	-8.11093	1.2e-26
RAP1GAP	-2.52078	1.52e-05	-5.25906	1.12e-43
MGAM	-2.51637	1.89e-06	-0.834117	0.0639161
ETFDH	-2.5151	1.53e-11	-1.01326	2.66e-09
NDUFB6	-2.51501	4.91e-10	-0.805071	8.46e-06
MT-ND5	-2.51347	0.066298	-1.25637	0.000305125
AGXT2	-2.50932	1.2e-05	-1.36527	0.30927
NUBPL	-2.50769	1.69e-08	-1.02012	7.04e-10
PBLD	-2.50717	2.19e-07	-1.07843	0.0026931
IDH2	-2.50403	5.42e-10	-1.82767	1.65e-07
TUBB2B	-2.50315	3.23e-10	-3.71178	1.42e-10
ECI2	-2.49527	1.14e-07	-0.689297	0.00197172
MT-ND3	-2.48943	0.0681039	-2.12073	9.78e-07
MME	-2.48925	7.81e-07	-1.29685	0.0569779
AMACR	-2.48834	1.17e-06	0.222254	0.40827
NDUFB5	-2.48778	1.88e-10	-0.812331	1.74e-06
SARDH	-2.48494	2.98e-07	-0.457864	0.204211
AASS	-2.48312	3.51e-08	-1.2705	1.25e-05
FECH	-2.47882	3.39e-10	-1.88613	4.7e-14
CPQ	-2.47218	2.92e-08	0.054787	0.828045
PHYHD1	-2.47003	1.41e-09	-3.16042	2.66e-20
DLST	-2.46426	5.14e-10	-1.41567	3.92e-14
COX6C	-2.45957	1.17e-10	-0.771552	0.00073845
HACL1	-2.44791	3.21e-06	-0.891489	8.28e-08
SMIM24	-2.44527	3.25e-07	-4.11283	1.6e-08
PDF	-2.44507	9.1e-07	0.354878	0.194299
ERMP1	-2.44471	5.99e-05	-2.56441	4.79e-34
MTHFSD	-2.44439	1.23e-07	-0.0123645	0.952442
TNS1	-2.44388	0.00400343	-0.522683	0.142783
WDR72	-2.44012	0.000118386	-1.84387	6.18e-10
WFDC2	-2.4394	2.44e-06	-1.53899	0.0011002
IDNK	-2.43889	1.75e-05	-1.67817	3.69e-12
CLMN	-2.43763	4.81e-12	-2.31185	8.08e-37
ECHDC3	-2.42952	2.32e-07	-1.75263	7.44e-08
MCCC1	-2.41857	3.13e-10	-0.891058	0.00262263
SORD	-2.41552	7.58e-07	-0.720414	0.00843538
PDHB	-2.4116	3.56e-11	-1.59005	9.59e-20
LZTS3	-2.40725	1.15e-07	-3.30728	2.3e-32
PIPOX	-2.40721	4.39e-06	-1.96061	0.000984309
NDUFA10	-2.40053	1.73e-10	-1.13633	9.4e-10
GPD1L	-2.39592	1.38e-10	-2.41006	1.89e-21
OGDHL	-2.39432	3.43e-08	-4.54687	1.47e-22
SLC16A2	-2.38038	7.31e-05	-1.29974	1.3e-06
GGACT	-2.37682	4.36e-06	-1.66211	8.83e-07
MT-CO1	-2.37378	0.0585724	-0.697838	0.0701521
COX4I1	-2.36994	1.69e-10	-1.23097	1.4e-07
SLC5A9	-2.36561	2.24e-05	1.18352	0.0615303
MRPS33	-2.36245	1.86e-09	-0.11773	0.554915
CEP170B	-2.36035	0.00247869	-1.5235	3.46e-12
CHP1	-2.35911	3.01e-08	-0.677446	0.000136514
UQCRH	-2.35721	7.09e-10	-1.95769	3.74e-14
ALDH1B1	-2.35307	2.16e-06	-0.26361	0.383355
TSC22D3	-2.35287	0.000354699	0.849537	0.0079239
UQCRC1	-2.35229	4.73e-12	-1.87474	1.49e-18
GCDH	-2.35148	4.85e-08	-0.952348	5.48e-08
FMO5	-2.3497	8.91e-07	-1.32693	1.65e-07
ETFB	-2.348	3.88e-08	-1.07674	8.03e-07
MTRF1L	-2.34622	3.71e-05	-0.035378	0.873012
NME6	-2.34588	1.62e-08	-1.14691	3.38e-14
CENPV	-2.34507	1.03e-13	-3.06451	9.68e-28
NDUFB1	-2.33788	9.09e-10	-1.84163	5.44e-21
PDZK1	-2.3355	4.54e-07	-1.71388	0.000699858
TMC4	-2.33359	2.24e-07	-2.64701	3.54e-15
ACTG2	-2.33264	0.0115361	2.21855	0.0330283
MTARC2	-2.3319	1.89e-06	-1.19743	2.01e-05
SLC17A3	-2.32797	5.45e-07	-1.71283	0.113827
NPNT	-2.32655	2.95e-07	-3.08431	6.45e-18
PHYH	-2.32428	9.33e-08	-1.14684	3.61e-08
COQ6	-2.32156	9.46e-11	-1.0624	3.29e-08
FARP1	-2.32095	1.1e-09	-1.05891	1.76e-08
NDUFS7	-2.32044	1.02e-10	-1.0452	8.44e-08
ACADSB	-2.31914	7.1e-08	-1.72548	4.46e-11
MACROD1	-2.31908	1.98e-06	-1.84298	1.41e-07
PLEKHA6	-2.31516	2.58e-10	-1.84224	8.86e-17
MCCC2	-2.31092	8.53e-10	-0.720761	3.56e-05
MT-ND4	-2.31011	0.0648007	-0.748352	0.028662
MSMO1	-2.30454	4.35e-06	-0.267639	0.185558
S100A2	-2.30368	1.49e-06	-3.47531	2.17e-08
C11orf54	-2.30046	2.26e-07	-0.961839	0.00560917
FH	-2.29943	6.65e-11	-0.877295	6.94e-06
RNASE6	-2.29938	3.11e-05	3.35667	3.32e-37
AK3	-2.29455	5.47e-12	-2.6041	1.17e-36
ACSS3	-2.29355	1.22e-10	-0.51563	0.110048
UGT2B7	-2.29354	0.000156944	0.754669	0.200156
NAT8	-2.29327	6.29e-07	-2.11284	0.0156829
PALM3	-2.28993	2.14e-12	-3.38158	6.71e-19
MCEE	-2.28977	1.39e-08	-0.159495	0.486265
DLD	-2.28616	1.02e-09	-0.85594	6.57e-06
DGLUCY	-2.2828	5.72e-17	-1.40197	9.38e-11
KCNJ15	-2.28089	2.96e-05	-1.52137	0.000398656
ETFA	-2.28064	1.2e-07	-0.591692	0.00582692
COA6	-2.27664	6.48e-09	-0.0408738	0.813147
CRYM	-2.27471	1.81e-06	-0.509027	0.159823
ZNF503	-2.27458	4.1e-07	-2.3155	2.31e-26
SAT2	-2.26926	6.45e-07	-1.08633	8.56e-06
NDUFAF8	-2.268	8.09e-08	-0.400467	0.0942598
NDUFV3	-2.25663	1.72e-09	-0.638024	0.000438607
SLIRP	-2.25512	6.37e-08	-1.0053	3.99e-09
CLCNKB	-2.24874	5.44e-11	-7.35504	2.64e-52
APOO	-2.24758	2.08e-12	-1.28841	4.07e-09
ALDH1L1	-2.24382	2.18e-08	-2.59264	0.0485547
NPC2	-2.24144	5.89e-07	-0.224848	0.264538
PDHX	-2.2411	1.17e-09	-0.31645	0.0692514
GPT	-2.23522	3.45e-05	-1.75794	0.082678
L2HGDH	-2.23273	1.23e-09	-1.45855	2.27e-14
EPB41L3	-2.22605	1.84e-07	0.0281154	0.94767
ALDH2	-2.22375	2.83e-07	-0.89147	0.012182
COX7B	-2.2125	0.00030177	-1.9108	3.59e-17
TINAG	-2.20749	3.6e-07	0.694437	0.244923
FITM2	-2.20042	0.0112324	-0.669984	0.00206915
NEBL	-2.19775	1.4e-10	-4.32998	1.68e-20
EHHADH	-2.194	7.75e-07	0.35098	0.448702
SUCLA2	-2.19124	2.92e-10	-1.00303	2.82e-07
PRR15	-2.18508	1.21e-06	-5.12705	5.5e-24
DMAC2L	-2.18116	1.36e-10	-2.15838	1.92e-22
BCKDHB	-2.17785	5.36e-12	-1.35707	2.58e-10
ATP5PF	-2.17696	6.39e-10	-1.59212	4.82e-11
FBXO2	-2.17164	0.000555563	-4.17525	1.52e-37
ARFGAP2	-2.1708	1.67e-05	-0.645677	7.68e-05
CHCHD10	-2.1705	6.27e-07	-1.86524	5.25e-13
DPYS	-2.16744	2.88e-05	1.00833	0.13331
ISCA2	-2.15985	1.64e-10	-1.10742	1.15e-11
NUDT6	-2.15958	1.39e-08	-0.700105	0.022303
MRPL27	-2.15695	1.27e-09	-0.592137	0.000498059
TJP3	-2.15588	3e-09	-5.09745	1.17e-46
COA3	-2.15576	2.27e-09	-2.08348	5.87e-18
SLC25A10	-2.15286	1.16e-06	-1.20156	1.19e-05
FGF1	-2.15004	6.5e-06	-3.13558	7.96e-09
NDUFC2	-2.14499	4.52e-13	-0.95363	4.18e-11
IVD	-2.14444	1.37e-08	-1.47054	1.81e-11
ESPN	-2.14287	3.74e-05	-0.614585	0.245987
MRPS21	-2.14146	9.95e-08	-0.720302	1.84e-05
FDX1	-2.13805	8.69e-07	-0.723747	8.45e-05
GCAT	-2.13083	0.00113679	-1.88914	8.8e-19
RTN4IP1	-2.13022	2.03e-09	-1.18467	9.58e-07
CYCS	-2.12891	6.37e-11	-0.996673	3.86e-06
MRPL50	-2.12861	4.74e-09	-0.663892	1.7e-05
PLEKHG3	-2.12777	3.24e-09	-2.00316	1.21e-18
NNT	-2.12678	1.02e-10	-1.45343	1.07e-12
AIFM1	-2.12621	2.23e-07	-0.395452	0.0920933
DOCK8-AS1	-2.12561	0.000304612	-0.479948	0.362091
TM7SF2	-2.12487	5.58e-06	-3.64127	6.81e-26
SLC25A5	-2.12422	4.92e-10	-2.25301	1.03e-18
GLRX5	-2.12206	3e-08	-1.6821	9.3e-28
HSDL2	-2.1214	5.74e-09	-0.724935	0.00255646
MRPL34	-2.11848	5.83e-09	-1.62644	2.02e-17
PLGRKT	-2.11739	5.76e-12	-1.08813	1.81e-08
KRT7	-2.11546	0.00598275	-4.68246	5.66e-13
VWA8	-2.11327	1.02e-08	-0.741486	0.00133373
DDX28	-2.10889	5.25e-07	-0.181029	0.322654
PLEKHA7	-2.10884	1.13e-08	-0.70918	0.0147595
SLC4A4	-2.10631	3.49e-05	0.686731	0.0360769
HMGCL	-2.10561	1.97e-07	-0.531658	0.00665211
MAL2	-2.10407	0.00702372	-4.68727	1.09e-11
MT-CO2	-2.09868	0.00070392	-0.821348	0.0106621
COX7A2	-2.09609	4.6e-11	-1.21085	1.66e-08
FMO1	-2.09576	2.71e-07	-1.73685	0.167019
HABP4	-2.0946	7.34e-05	-1.02779	2.36e-08
PARD3B	-2.09322	2.17e-06	-1.32277	1.07e-11
PDHA1	-2.09245	2.17e-09	-1.55101	5.73e-16
HDHD3	-2.0899	1.76e-07	-0.920585	0.000231614
EPHX2	-2.0863	2.91e-06	-2.69712	7.03e-11
AGPAT3	-2.08367	7.6e-06	-0.793785	0.00247866
PAQR5	-2.08238	1.21e-05	-2.0505	3.21e-18
DECR1	-2.08168	2.04e-09	-1.029	6.35e-06
SLC9A3R1	-2.08063	4.92e-06	1.39996	1.13e-07
SORT1	-2.07916	8.92e-10	-1.73735	6.1e-14
FASTKD5	-2.07795	2.25e-06	-0.43343	0.00782066
SIGIRR	-2.07581	2.35e-07	-1.75225	3.9e-21
PAPPA	-2.07575	6e-05	-2.13651	7.54e-07
PBX1	-2.06974	2.2e-05	-2.59279	1.35e-13
ATP5ME	-2.06632	1.93e-10	-1.10992	1.86e-07
TFB1M	-2.06583	1.28e-10	-0.554019	0.00625245
LPAR1	-2.06541	0.000293863	0.313707	0.28991
ALDH5A1	-2.06534	6.78e-09	-1.35944	1.02e-05
MMUT	-2.06509	3.41e-08	-1.00366	5.45e-08
SLC44A2	-2.06234	5.81e-07	-1.80875	3.22e-17
THNSL1	-2.06038	5.67e-11	0.0692667	0.765371
CYP27A1	-2.05961	1.06e-06	0.489322	0.301638
GSTA1	-2.05485	2e-08	-0.644167	0.561816
ATP5PO	-2.05441	1.86e-09	-1.33368	6.5e-11
CTSH	-2.04954	1.27e-06	-2.09513	7.55e-14
UGT3A1	-2.04892	2.5e-05	-0.810072	0.203539
CLCNKA	-2.04857	0.0160212	-6.23084	1.17e-12
METTL17	-2.04543	8.29e-06	-0.162831	0.35433
MRPL11	-2.04053	9.3e-10	0.190475	0.251169
MRPL20	-2.04001	6.31e-08	-0.518432	0.000777968
AFMID	-2.03713	1.85e-05	-1.77815	5.36e-16
ARG2	-2.03678	0.00250395	-2.77814	3.78e-12
SLC27A2	-2.03665	8.16e-07	-2.33222	0.00111906
SIAE	-2.03615	5.35e-11	-0.587142	0.00168247
MPRIP	-2.03542	7.3e-10	-0.373614	0.0308851
MELTF	-2.0305	0.007572	-2.368	1.2e-06
TACSTD2	-2.02608	0.00119897	-5.24616	8.76e-31
DLAT	-2.02587	5.82e-13	-0.803777	9.93e-06
PLXNB1	-2.02473	1.26e-11	-2.89505	3.94e-29
PLCL1	-2.02352	1.28e-10	-3.88032	2.04e-33
PEBP1	-2.02206	6.39e-12	-1.92248	2.87e-12
XYLB	-2.0197	3.99e-07	0.0791098	0.854839
MSRA	-2.01594	5.8e-06	-1.14162	0.00110719
CYC1	-2.01545	5.23e-09	-1.1533	9.79e-06
CADM1	-2.01535	6.16e-09	-2.09783	5.51e-14
GGH	-2.01296	8.41e-09	0.379384	0.0998017
MTRES1	-2.01178	1.01e-09	-1.12476	2.17e-12
MRPL49	-2.0113	1.41e-10	-0.589405	0.000639909
NFASC	-2.00952	2.58e-07	-2.2657	3.95e-14
REEP6	-2.00889	9.84e-08	-1.59731	1.52e-09
MMP24OS	-2.00742	9.13e-05	-0.981896	1.92e-07
MMAB	-2.00564	3.34e-09	-0.278693	0.089777
COX17	-2.0033	2.11e-12	-0.0795857	0.701632
COL4A5	-2.00001	5.84e-06	-2.79823	4.72e-09
TIMM8B	-1.99863	3.84e-08	-0.655741	8.98e-05
AQP2	-1.99211	0.0254649	-14.0102	8.08e-56
PET100	-1.98935	1.03e-07	-0.36706	0.0524849
COQ3	-1.98768	2.72e-08	-1.32331	2.47e-09
SUGCT	-1.987	1.54e-06	0.902095	0.0682749
AK4	-1.98163	7.04e-06	1.28264	0.000327438
UQCR10	-1.97813	0.0842603	-0.932388	2.04e-06
GLDC	-1.9765	9.6e-06	-3.27687	9.43e-15
ATP5F1E	-1.97232	8.84e-10	-0.766853	0.000453621
UGT1A9	-1.97085	3.99e-06	2.43965	0.0027604
GOT2	-1.96427	1.88e-11	-1.52016	3.95e-14
MT-CO3	-1.94616	0.0674787	-0.994925	0.00219064
MRPL42	-1.94592	4.05e-10	-0.33098	0.0256164
PNKD	-1.94376	3.33e-12	-1.12351	1.43e-12
AK2	-1.94346	2.84e-07	-0.0781473	0.716209
GATB	-1.94203	6.08e-09	-0.508495	0.018258
SAA1	-1.94057	5.45e-05	6.29924	6.45e-14
ATP5PD	-1.9392	1.23e-09	-1.0551	7.06e-06
TREH	-1.93512	1.78e-06	-0.942136	0.234585
TSPAN1	-1.93487	1.21e-13	-3.64876	1.19e-11
GNG7	-1.93476	1.64e-07	-2.07838	9.39e-12
SCD5	-1.9312	3.6e-06	-4.63915	3.26e-30
ATP6V1F	-1.93117	1.4e-07	-0.140352	0.534211
SDHB	-1.93062	8.33e-09	-0.737039	0.000771814
SLC9A3R2	-1.92565	7.17e-15	-1.36273	0.000139812
MRPS12	-1.92079	5.27e-12	-0.396954	0.0293229
MPST	-1.91768	7.91e-06	-0.524805	0.0179403
PHGDH	-1.9163	2.3e-10	-1.50502	0.00529863
MRPS31	-1.91565	7.22e-08	-0.316511	0.0501013
AOX1	-1.91143	2.84e-06	-0.694253	0.363557
SLC12A1	-1.91106	1.91e-07	-10.9398	2.78e-59
MRPS6	-1.90815	4.53e-09	-1.58319	1.52e-09
DMGDH	-1.90787	2.44e-05	-0.102355	0.744425
MRPS14	-1.90781	8.91e-09	-0.299976	0.0690083
ATP5F1D	-1.90669	2.72e-09	-1.46072	2.18e-11
ATP2B4	-1.90558	0.00221421	0.904329	2.19e-06
ARSB	-1.90452	6.81e-06	1.06807	1.65e-10
PODXL	-1.90424	3.68e-08	-1.88995	0.000126781
CHL1	-1.90272	3.33e-07	-4.20952	2.01e-42
QPRT	-1.89816	1e-05	-0.774671	0.00312947
PGM5	-1.89658	0.0282932	-2.72884	1.02e-27
MRPL3	-1.89588	9.94e-15	-0.108167	0.569651
CTTN	-1.89533	1.43e-05	0.149993	0.494084
CUBN	-1.89474	1.46e-05	-1.88497	0.0207775
KYAT3	-1.89154	1.8e-11	-1.11901	2.66e-08
MRPL43	-1.89101	7.27e-13	-0.378545	0.0189636
SFXN5	-1.8892	1.16e-06	-1.54455	8.68e-21
ETFRF1	-1.8887	5.22e-07	-0.78978	5.89e-06
PTK7	-1.88495	7.37e-06	-0.212941	0.4829
MRPL2	-1.88394	3.53e-10	0.0203874	0.93609
CD46	-1.88254	1.05e-05	-0.674311	0.00304973
HPGD	-1.88067	5.01e-06	-1.64868	0.00837998
MRPL51	-1.87862	4.42e-09	0.210168	0.282497
CHST13	-1.87725	0.000580207	2.32076	0.000181841
CLYBL	-1.8771	2.55e-08	-1.06479	0.000113958
SPTAN1	-1.8749	8.4e-13	-0.88031	8.97e-06
MRPL17	-1.87471	1.89e-11	0.731129	2.82e-06
ACMSD	-1.87199	3.56e-05	-0.346888	0.756244
ALDH7A1	-1.87159	2.54e-07	-0.781459	0.000465405
DECR2	-1.87102	1.52e-05	-0.0969897	0.712743
HSPE1	-1.87046	7.65e-07	-0.0265934	0.89686
SLC25A4	-1.87029	2.01e-10	-2.39947	1.72e-14
RGN	-1.86948	5.24e-07	-2.18196	1.66e-07
COA4	-1.86935	3.73e-07	0.433268	0.00368705
MRPS28	-1.86717	7.37e-10	-0.529712	0.0150702
SVIP	-1.86669	2.44e-12	-1.37229	8.23e-15
CMC2	-1.86478	7.84e-09	-0.317212	0.161738
FMO4	-1.86423	5.26e-07	-0.530234	0.0483927
MIOX	-1.86164	7.45e-06	-6.03099	9.91e-07
C8orf82	-1.86105	7.46e-10	-0.461958	0.00785582
GPRC5C	-1.86053	2.5e-07	-1.67528	3.14e-11
FOXRED1	-1.86028	1.79e-09	-0.599166	0.000309341
UCHL1	-1.8599	7.01e-10	-1.80116	0.00621652
LMO7	-1.85698	1.03e-05	-1.77607	5.68e-08
GSTZ1	-1.85333	1.74e-07	-1.90906	4.67e-18
SLC2A9	-1.85254	7.33e-05	0.0758079	0.871865
ATP6V1D	-1.8525	2.07e-06	-1.11548	7.6e-12
TWSG1	-1.84965	1.51e-06	-0.89971	4.85e-08
CHCHD1	-1.84532	2.13e-08	-0.497083	0.00215346
COA5	-1.84076	1.02e-05	-0.614978	9.71e-05
BDH2	-1.83908	3.78e-07	-1.01992	2.51e-05
CES1	-1.83855	0.010283	-0.821042	0.130368
SLC16A7	-1.83699	6.37e-05	-2.37877	1.09e-24
MAPT	-1.83602	1.08e-07	-0.79798	0.153921
ANK2	-1.83375	2.51e-07	-2.44217	6.99e-12
SLC3A2	-1.83119	0.00011853	0.294506	0.216153
NDUFAF4	-1.83058	3.79e-12	-1.12754	2.26e-11
GJB1	-1.8281	0.000236704	-2.88034	0.000215235
MRPL15	-1.82528	7.07e-11	-0.488935	0.0109623
CAST	-1.82326	8.47e-05	0.498984	0.0190338
ACOT13	-1.82187	3.2e-06	0.310647	0.123009
CNP	-1.82055	1.79e-09	-1.94251	1.09e-17
COBLL1	-1.81967	1.62e-09	-2.91432	1.76e-41
SLC26A1	-1.81951	5.5e-05	-0.483679	0.199959
MRPL57	-1.81825	1.85e-09	-0.51251	0.0128583
PAPLN	-1.8181	9.51e-12	-0.830891	0.0224022
FHIT	-1.81347	1.09e-09	-1.63769	7.27e-18
PKP4	-1.81156	3.06e-14	-1.38004	4.8e-09
GPX3	-1.81016	5.64e-06	-0.668727	0.190889
PPDPF	-1.80771	5.43e-07	-0.318019	0.10469
ABCB1	-1.80751	1.41e-06	-1.04763	0.0457508
MT-ATP8	-1.80716	2.26e-11	-1.259	2.22e-05
ARMC8	-1.80645	0.200768	-0.396076	0.0168854
COA7	-1.80556	6.7e-07	-0.381213	0.0451955
ACAA2	-1.80354	9.24e-08	-0.991327	9.21e-05
MRGPRF	-1.80285	1.83e-05	-1.76175	0.0033482
SELENBP1	-1.79912	2.55e-10	-1.58697	3.2e-12
MRPS16	-1.7983	1.74e-09	-0.441254	0.00429769
LLGL2	-1.79747	6.21e-08	-2.72086	1.92e-23
MT1G	-1.79702	2.85e-06	-5.99943	5.53e-11
TEX264	-1.79621	7.81e-08	-1.29762	6.03e-14
THSD7A	-1.79493	1.05e-06	-2.37189	4.39e-13
S1PR3	-1.79447	0.0123643	-0.128149	0.726324
NDUFAF3	-1.79415	4.37e-11	-0.912876	1.21e-08
SRR	-1.7939	1.38e-08	-0.623148	0.00737699
PDLIM2	-1.79147	2.43e-06	0.311187	0.415684
MISP	-1.7902	1.47e-07	-3.61337	6.49e-14
ATP6V1E1	-1.78997	2.48e-06	-0.406378	0.019193
ACBD4	-1.78976	0.00301806	-0.315093	0.292182
MRPL52	-1.78947	8e-08	-0.79526	2.94e-08
TJP1	-1.78782	6.83e-05	-0.518155	0.00749554
BAIAP2	-1.78744	7.26e-06	-1.31165	2.73e-05
ALDH1A2	-1.78706	8.52e-13	-2.10497	3.83e-18
SHANK2	-1.78671	0.00513451	-0.598525	0.0243214
COL4A4	-1.78482	0.000123487	-2.52922	4.26e-40
GLTP	-1.7843	0.0010772	-1.65375	4.47e-18
MRPS11	-1.78388	1.73e-09	-0.194167	0.206672
HDGFL3	-1.78321	3.61e-15	-1.14278	1.37e-08
SLC5A1	-1.77951	2.5e-07	0.499655	0.644366
SLC30A9	-1.77922	2.05e-09	-1.30565	1.72e-09
SMIM20	-1.77196	9e-07	-0.5344	0.000775496
RENBP	-1.7702	3.46e-06	1.31117	5.78e-05
GLS	-1.76797	2.9e-09	-1.19812	2.08e-11
TRPM4	-1.76748	9.1e-05	-1.13534	5.62e-14
MRPS23	-1.76471	7.66e-09	-0.215303	0.233466
ATP5MG	-1.76389	1.35e-10	-1.41977	8.87e-16
HMGCS2	-1.7629	9.76e-09	-9.59477	3.17e-15
CLIC5	-1.76287	7.99e-07	-4.30342	6.08e-13
RTN4	-1.76097	0.0147996	-1.32947	5.36e-08
SUSD2	-1.7598	1.23e-06	-0.332715	0.70892
SCO1	-1.75727	2.01e-09	-0.878311	9.49e-08
EPB41L1	-1.75442	4.45e-08	-1.10062	1.98e-09
ATP5F1A	-1.7537	3.2e-09	-2.44419	1.95e-17
MRPL23	-1.75237	1.04e-11	0.370322	0.105656
MPP7	-1.75123	3.16e-09	-2.88626	6.19e-10
IRF2BPL	-1.74856	7.25e-09	-2.08156	1.34e-22
ABCA6	-1.74627	5.62e-08	-1.43282	0.0312838
SLC16A10	-1.74574	5.65e-05	-0.716457	0.00394349
SYNJ2BP	-1.74388	5.54e-13	-1.64791	2.07e-17
ACO1	-1.74365	1.32e-07	-0.00338507	0.987397
PDSS2	-1.74136	2.86e-06	-0.416886	0.0309892
FABP3	-1.74094	1.3e-08	-1.57184	0.000711356
MRPS9	-1.73971	8.75e-10	-0.637827	0.000624453
PTGR1	-1.73785	2.08e-09	-0.94667	0.000245996
CHDH	-1.73693	1.9e-06	-2.75085	5.86e-09
NUDT9	-1.73539	1.55e-08	-0.816444	2.34e-06
ATP6V1G1	-1.73226	1.71e-06	-0.840681	2.46e-06
RBFA	-1.73141	6.46e-08	0.115544	0.547559
ACSL1	-1.73113	5.8e-10	-2.11342	3.47e-09
LRPPRC	-1.72681	1.2e-09	-0.378612	0.0177318
DDAH1	-1.72644	1.01e-09	-1.52077	1.35e-07
MRPS26	-1.7243	9.72e-10	-0.951125	1.08e-07
SFRP1	-1.72355	0.000571071	-9.15788	2.05e-100
TMEM9B	-1.71957	1.68e-10	-0.85865	5.75e-07
GTPBP10	-1.71895	3.2e-05	0.322766	0.0693384
PECR	-1.71886	8.79e-06	-0.494668	0.0377045
TFAM	-1.71881	3.14e-10	-0.373539	0.0119683
MRPL38	-1.71839	3.68e-12	0.813161	0.00284595
MRPS18B	-1.71762	4.6e-08	-0.179902	0.364581
PPIF	-1.71445	6.5e-10	-0.378172	0.0581104
MRPL39	-1.71287	6.12e-13	-0.221134	0.268347
OGDH	-1.71087	1.56e-11	-0.443154	0.0225236
PTPMT1	-1.71062	4.33e-07	-0.794978	8.31e-05
RDH11	-1.70965	6.68e-12	-1.82359	2.01e-26
LDHB	-1.70832	8.87e-14	-1.97005	7.59e-19
MRPS7	-1.70803	6.45e-08	-0.606972	0.00117164
MOXD1	-1.70435	8.28e-05	-0.920856	0.062569
ATP5F1B	-1.70424	9.72e-10	-1.49473	5.57e-09
PCYT2	-1.70321	4.05e-09	-1.94159	5.94e-18
GADD45GIP1	-1.70294	4.74e-09	-0.108595	0.559943
PDZD3	-1.7002	6.02e-05	-1.57192	0.208899
MRPL45	-1.69932	8.49e-09	-0.657801	0.000367488
PPTC7	-1.6991	4.82e-10	-0.0804622	0.743157
LARS2	-1.69886	1.51e-11	-1.0745	1.83e-07
MRPL44	-1.69705	1.1e-10	-0.35406	0.0650644
PACSIN3	-1.69268	1.05e-08	-0.935058	0.00145084
MRPL28	-1.6926	1.5e-15	-0.0962953	0.595739
QDPR	-1.69162	1.07e-06	-0.847472	0.000278753
GRHPR	-1.68649	1.42e-07	-1.11926	2.49e-07
COX19	-1.68642	1.18e-09	0.475702	0.0102261
ARHGAP6	-1.68588	0.000781745	-1.19439	6.7e-11
TUFM	-1.68526	3.6e-09	-0.748076	6.78e-05
ZADH2	-1.68524	1.45e-09	-1.43143	5.66e-22
PNPO	-1.6844	6.36e-07	-0.683386	0.00167795
ANK3	-1.68392	9.03e-09	-1.80644	8.67e-09
MKKS	-1.68292	3.07e-06	-0.699742	3.58e-05
ATP6V0A4	-1.68044	1.69e-06	-7.5642	3.58e-20
VAT1L	-1.67971	0.00204191	-3.27426	6.49e-09
PRDX3	-1.67959	6.23e-13	-1.21067	1.53e-07
MACROH2A2	-1.67921	1.67e-10	-2.01342	1.53e-24
MRPS18A	-1.67789	8.6e-11	0.0399083	0.826727
PKLR	-1.67776	4.45e-05	0.478338	0.740756
SURF1	-1.67363	5.83e-08	-1.20811	6.23e-11
HSPD1	-1.67263	1.58e-06	-0.14414	0.578153
CHCHD6	-1.67202	3.62e-10	-0.198562	0.279363
UXS1	-1.67156	6.82e-07	-2.10328	5.02e-23
ANXA9	-1.6713	0.00285478	-3.01471	4.05e-31
SLC27A4	-1.67097	1.44e-09	-1.93464	5.95e-26
GOLGA7	-1.67055	0.32225	-0.185462	0.341842
C1orf226	-1.67044	1.37e-06	-5.21184	1.6e-26
DARS2	-1.66816	1.25e-12	-0.0553752	0.802804
ECI1	-1.66657	6.14e-09	-1.10261	3.03e-07
MRPL32	-1.66502	2.59e-07	-0.063665	0.723649
MRPL1	-1.66457	9.26e-10	-1.0334	1.96e-08
CSDC2	-1.66262	6.67e-05	-2.39202	0.00179738
TXNRD2	-1.66158	8.54e-10	-1.14863	4.86e-11
DAB2	-1.66068	4.53e-06	0.686595	0.00728592
MTFR1L	-1.66011	4.82e-08	-1.01153	8.33e-10
GTPBP3	-1.65636	0.00403915	0.240938	0.191277
MRPL13	-1.65605	1.11e-14	0.132305	0.45507
TSTD1	-1.65372	1e-10	-0.940137	1.02e-06
FMC1	-1.65153	9.76e-09	-1.18062	7.63e-08
MRPL40	-1.65119	1.81e-09	-0.137113	0.488772
PRXL2A	-1.65041	1.96e-11	-1.13023	1.2e-05
MRPS15	-1.65038	1.24e-09	-0.29213	0.0714061
ABCC2	-1.64811	0.000228025	2.63443	1.6e-15
PC	-1.64757	2.4e-05	0.585338	0.0357956
SLC22A12	-1.64738	4.64e-07	-4.17997	0.00046492
SELENOO	-1.64685	3.92e-05	-0.578567	0.000282446
GFM1	-1.64594	1.28e-07	-0.535692	0.00460396
GLB1	-1.64182	4.44e-13	-0.755693	9.99e-05
MPC2	-1.64024	3.83e-05	-0.467745	0.053826
COQ9	-1.63664	7.67e-10	-0.750194	0.000476582
ALDH8A1	-1.63657	4.2e-06	-3.93699	1.24e-06
DDO	-1.63638	3.37e-07	1.59507	1.31e-05
CA4	-1.63535	3.42e-09	-3.86509	2.99e-14
SYNGR1	-1.63278	8.48e-05	-2.41514	1.47e-22
WARS2	-1.63191	1.47e-07	-0.0685332	0.794802
MRPL12	-1.6316	1.01e-09	-0.634918	0.00937153
TUB	-1.63123	1.21e-06	-1.35686	3.51e-06
FAHD2A	-1.63072	2.31e-12	-0.54464	0.000793884
MIEF1	-1.62835	3.06e-05	-0.233033	0.126548
ACO2	-1.62755	7.24e-09	-0.792929	0.0100503
BCAM	-1.62611	7.1e-13	-2.81517	4.86e-42
DLG3	-1.62554	1.2e-10	-1.20691	2.84e-13
CRAT	-1.62552	1.47e-07	-0.382207	0.105779
OXSM	-1.62519	8.55e-08	-0.846554	7.54e-06
ZBTB21	-1.62446	5.77e-06	-0.835295	3.29e-05
TBC1D4	-1.62135	7.11e-13	-2.1601	2.99e-13
MTCH2	-1.62127	2.97e-09	-0.326714	0.0788215
CCDC51	-1.62099	6.72e-09	-1.00163	5.16e-09
MRPS5	-1.61973	1.97e-09	-0.489627	0.0014537
COQ7	-1.61786	4.04e-08	-0.388942	0.0143014
NMNAT3	-1.61759	8.5e-11	-0.734161	0.0191949
CYB5A	-1.61714	2.65e-07	-1.58244	0.00056197
BIRC2	-1.6111	0.0406954	0.247152	0.156369
GNS	-1.60933	2.81e-08	0.0539811	0.819798
NRCAM	-1.60886	3.46e-07	0.819988	0.0112239
HSD17B10	-1.60821	5.23e-10	-0.538825	0.00167109
TUSC2	-1.60684	9e-08	-1.10782	9.77e-15
MRRF	-1.60524	5.5e-09	-0.0753387	0.716231
ACY3	-1.60431	0.000341432	-0.352141	0.61035
MTG1	-1.60331	3.64e-09	-0.455351	0.0227024
NAPSA	-1.60296	5.49e-07	-3.76086	6.55e-06
ECHDC1	-1.60274	4.54e-08	-0.444588	0.00765709
ATP5F1C	-1.60273	2.2e-10	-1.115	4.37e-07
CLPX	-1.60206	1.42e-08	-0.483814	0.00434209
KIF1C	-1.60156	4.45e-08	-1.18543	3.14e-12
TOM1L2	-1.60135	3.67e-13	-1.85187	9e-22
CHCHD5	-1.59944	2.82e-07	-0.565563	0.000186727
TFB2M	-1.59885	6.55e-07	0.182006	0.364581
CDHR5	-1.59782	0.000121906	-0.34206	0.807481
MRPL24	-1.59665	4.82e-10	0.39633	0.0247252
SLC2A2	-1.59616	0.000165768	-0.886959	0.548833
COBL	-1.59609	5.61e-06	-2.58864	4.4e-10
GALM	-1.59605	9.4e-09	-0.971244	3.16e-05
ABHD11	-1.59557	1.53e-11	-0.569772	0.00249205
SHMT1	-1.59515	1.49e-06	-1.2526	0.00014873
SDSL	-1.593	3.15e-09	-1.13004	1.53e-07
SFXN4	-1.59233	4.73e-09	0.0771526	0.708845
MRPL9	-1.59095	3.48e-08	0.387392	0.0150711
RMND1	-1.5886	1.13e-06	0.127911	0.583427
ATP6V1H	-1.58435	5.55e-07	-1.09019	4.84e-09
KIAA1522	-1.57868	3.06e-08	-2.23927	1.35e-24
DEFB1	-1.57863	2.48e-08	-4.53212	5.26e-22
TMEM72	-1.57589	9.14e-05	-6.55715	4.26e-40
NENF	-1.5754	2.02e-08	-0.0392163	0.84876
CGN	-1.57511	8.68e-10	-4.27516	1.02e-19
GULP1	-1.5748	1.85e-10	-0.784539	0.000424924
DNAJC11	-1.57421	2.45e-10	-1.81945	2.95e-14
SLC22A4	-1.57205	1.52e-05	1.7427	1.37e-11
TRIAP1	-1.57168	8.47e-08	0.434937	0.00839857
SDHA	-1.57047	1.62e-09	0.0732586	0.710912
CAB39L	-1.56997	0.000113649	-1.453	3.73e-10
JAM2	-1.56894	4.54e-05	-1.63558	5.88e-08
SLC14A1	-1.56852	0.00656385	-4.15995	1.49e-16
MIPEP	-1.568	1.79e-11	-0.60658	0.00946068
AOC3	-1.5631	0.00057125	-0.153883	0.772708
CDH1	-1.56303	6.66e-09	-2.50867	4.92e-11
MSRB2	-1.56175	8.07e-09	0.0659348	0.72057
COQ5	-1.55949	1.82e-08	-0.432324	0.022771
SDC1	-1.55935	0.000756124	-1.52687	1.6e-06
ENOSF1	-1.55918	9.35e-06	-0.17929	0.268903
CCDC8	-1.55571	3e-07	-3.21698	1.66e-26
ALDH3A2	-1.55538	1.02e-08	-1.30944	4.18e-08
CGNL1	-1.55533	1.12e-08	-1.73519	8.15e-09
MRPL41	-1.5549	1.41e-09	-1.45171	1.99e-13
MPC1	-1.55339	2.49e-09	-2.66919	9.93e-23
LOXL4	-1.55302	0.0423089	-0.80845	0.0139809
LIPC	-1.55278	0.00304447	-0.146384	0.822511
MTHFS	-1.55221	1.55e-05	0.461713	0.0691782
NUDT4	-1.55215	2.82e-12	-2.53539	2.2e-27
TIMM29	-1.55014	3.08e-08	-0.40974	0.0114757
LYRM2	-1.54943	4.39e-06	-0.805096	1.75e-07
FTCD	-1.54209	0.000125466	-3.73778	1.04e-06
WNT9B	-1.54183	0.0480134	-6.49588	2.78e-62
MAIP1	-1.53952	1.5e-09	-0.129332	0.556595
MDH2	-1.53855	9.36e-09	0.0402024	0.879774
CYS1	-1.53392	2.79e-05	-4.3366	1.03e-22
AGFG2	-1.53174	8.69e-06	-0.934077	1.66e-06
FIS1	-1.53068	9.52e-08	-0.640448	0.000125706
IMMT	-1.52884	0.000116056	-0.893044	6.62e-07
SDR39U1	-1.5288	8.8e-10	-1.16008	1.07e-09
ATP5MF	-1.52774	2.82e-09	-0.391163	0.0349597
STX3	-1.52601	1.53e-05	0.190628	0.330192
CRYL1	-1.52585	2.59e-07	-0.901719	0.00273888
MTRF1	-1.52579	4.55e-05	-0.0722151	0.729921
ACE	-1.52351	1.27e-06	2.96576	1.07e-07
GOT1	-1.52069	8.65e-13	-1.62496	3.36e-14
SCRN2	-1.5201	2.41e-06	-1.29111	9.39e-05
ATP6V0D2	-1.51661	0.00841929	-5.52909	2.45e-26
MZT1	-1.51658	0.0329108	0.542702	0.00227872
ANKS4B	-1.51469	0.000172449	-0.144444	0.919641
MRPS18C	-1.51169	0.00198333	-0.0913638	0.597323
TINAGL1	-1.50834	7.59e-05	-1.1587	9.79e-06
MRPL14	-1.5075	9.09e-09	0.358944	0.0909945
RAB11FIP3	-1.50668	0.000129597	-0.70154	0.0448235
OXLD1	-1.50577	2.24e-07	-0.397382	0.028662
MRPL33	-1.50293	3.58e-11	-1.29845	1.08e-14
MRPL47	-1.49995	2.53e-10	-0.327255	0.0399397
NIPSNAP2	-1.49957	2e-14	-1.41394	1.56e-18
MTIF3	-1.4978	2.29e-08	-0.256964	0.166205
MRM3	-1.49544	2.78e-08	-0.22399	0.187885
CPT2	-1.49306	2.72e-08	-0.541316	0.00984905
CMBL	-1.4922	1.1e-06	-0.484238	0.126055
LAD1	-1.49122	2.41e-08	-4.97213	2.2e-16
GCHFR	-1.48951	4.37e-05	0.00605013	0.987624
TIMM13	-1.48627	5.74e-08	-0.888994	1.66e-07
ELN	-1.4852	0.0449636	-0.787268	0.0679105
SPRYD7	-1.48259	1.47e-05	0.657526	8.27e-05
PPM1K	-1.48237	0.000549423	-1.75389	1.08e-12
NDUFAF2	-1.48055	8.75e-09	0.802867	4.97e-05
MACROD2	-1.47637	2.46e-06	0.0797662	0.873899
CCDC59	-1.47611	0.00983652	0.427401	0.00728782
RAN	-1.47399	4.25e-05	0.209403	0.294828
SIRT5	-1.47045	4.27e-09	-0.646009	7.72e-05
GGT5	-1.46961	8.08e-08	-0.717697	0.0323477
ATP6V1G3	-1.46618	0.0001213	-10.3424	5.9e-75
AQP1	-1.46574	1.04e-06	-2.56408	6.86e-05
AFG3L2	-1.46369	2.07e-10	-0.620403	0.00227601
MICOS13	-1.46354	4.11e-09	-0.637481	0.000832521
ZC3H18	-1.46254	0.000293982	0.205048	0.296986
LYRM4	-1.4621	7.54e-08	0.488865	0.0519814
GRB7	-1.46032	3.12e-07	-2.60452	1.89e-21
ENDOG	-1.45961	8.54e-09	-1.63129	4.73e-13
MCUR1	-1.45656	9.72e-07	-0.222853	0.23694
ATP5PB	-1.4562	7.82e-12	-0.807409	2.09e-05
SPRYD4	-1.45353	0.00390089	-1.08477	7.75e-09
PPL	-1.45345	0.00115392	-0.753233	0.00094349
LETM1	-1.45231	5.1e-09	-1.08879	3.49e-11
MRPL18	-1.44892	6.89e-12	-0.24536	0.154851
RBP1	-1.4487	6.26e-09	-2.08701	3.27e-12
EPHB4	-1.44849	2.04e-08	-0.934662	0.00280415
SLC28A1	-1.44834	0.000129105	1.04224	0.122814
MRPL35	-1.44421	1.17e-09	-0.735171	2.76e-05
ACOX1	-1.44279	2.71e-06	-0.944904	9.69e-07
LIN7C	-1.44244	5.95e-11	-0.451981	0.00581117
KLHDC7A	-1.44229	1.53e-08	-3.57292	1.86e-09
CHCHD3	-1.43869	1.15e-09	0.532694	0.0226008
DBI	-1.43762	2.79e-09	-0.438272	0.0297653
ATP5IF1	-1.43505	5.25e-07	-1.37031	2.02e-09
KHDRBS3	-1.43497	9.06e-09	-1.26716	1.8e-08
MYEF2	-1.43459	0.00302826	-0.842847	5.26e-06
MRPS25	-1.43419	5.56e-11	-1.69905	3.74e-24
STXBP4	-1.43387	1.36e-10	-1.06926	2.43e-06
SLC6A12	-1.43142	0.0069282	-3.02793	1.5e-06
NQO2	-1.43083	1.52e-05	0.383501	0.0802607
SLC26A6	-1.42961	0.000351475	-0.87269	0.00531409
GIPC2	-1.42924	2.09e-05	1.05121	0.17157
EXOG	-1.42895	2.4e-05	-0.618522	0.016553
LRP2	-1.42751	4.39e-05	0.318091	0.697738
SCPEP1	-1.42594	1.96e-09	-1.07621	5.7e-08
NAXD	-1.42577	6.8e-13	-1.08014	4.33e-09
NDUFAF5	-1.42392	1.38e-05	-0.615422	0.000660826
SULT1C2	-1.42182	3.26e-06	-2.36692	1.52e-10
TXN2	-1.4214	7.92e-08	-1.04869	6.81e-10
ILVBL	-1.42088	6.18e-09	-1.00061	6.73e-08
MRPL55	-1.41871	1.25e-08	0.348689	0.034582
DHRS11	-1.41667	2.08e-09	-2.25165	2.84e-38
PTCD3	-1.41656	3.33e-10	-0.277045	0.0995991
MRPS34	-1.41388	3.77e-10	0.274408	0.0816551
ILDR1	-1.4111	0.000228232	-2.78914	5.76e-21
SEPHS2	-1.40965	6.73e-07	-0.883759	8.99e-05
PTEN	-1.40742	2.06e-12	0.0556926	0.759208
PXK	-1.40525	8.78e-12	-1.30509	1.98e-14
LRRC1	-1.40245	3.76e-09	-0.681511	0.00067223
KIF13B	-1.40162	2.06e-12	-1.94165	1.05e-19
HCCS	-1.40041	6.06e-09	-0.235037	0.158146
LHPP	-1.39637	4.9e-07	-0.798336	0.000120282
MTURN	-1.39604	0.10196	-4.00403	2.86e-60
MAP3K20	-1.39597	0.0327583	1.47769	4.37e-08
TRMT10C	-1.39533	3.15e-10	-0.430534	0.00562572
CUX1	-1.39463	0.00057403	-0.0019793	0.992281
MRPS35	-1.39374	2.14e-08	-0.347275	0.090819
PLCD1	-1.38976	3.03e-10	-1.06828	2.2e-08
MRPL58	-1.38926	2.02e-10	-0.071103	0.739799
MCAT	-1.38824	2.19e-06	-0.616754	0.000250457
RAP1GDS1	-1.38768	1.45e-06	0.0760575	0.703817
MRPS22	-1.38506	2.39e-09	0.281355	0.123058
TRIM2	-1.38487	1.13e-07	-3.38443	4.52e-41
PLA2G4F	-1.38472	7.38e-08	-9.13774	2.65e-117
LETMD1	-1.38272	0.00503022	-0.472716	0.00219127
COX14	-1.38254	0.000866902	-0.771722	2.84e-06
TMCO4	-1.38091	5.37e-06	-0.356481	0.122807
GLUD1	-1.37948	1.3e-06	-0.262755	0.164732
TMEM245	-1.37816	5.85e-09	-1.25356	1.33e-14
ABCB8	-1.37734	3.65e-06	-0.314262	0.10524
NXN	-1.37622	0.00859595	-0.83258	0.0157089
NFU1	-1.37578	1.01e-09	-0.116973	0.549016
USH1C	-1.37546	0.000205753	1.68869	0.0119205
THAP4	-1.37494	5.16e-07	-0.725142	7.93e-05
ABHD4	-1.37343	6.48e-06	-1.28784	3.89e-18
MICOS10	-1.37302	2.89e-08	-0.593401	0.00101072
ISCU	-1.37083	2.93e-09	-1.05754	1.08e-07
STOML2	-1.36976	3.83e-07	-0.245284	0.165441
FAM162A	-1.36967	2.06e-09	-0.559258	0.00622127
PFKFB3	-1.3669	0.000524939	-1.98165	7.28e-11
TIMM9	-1.36678	2.73e-09	-0.355093	0.0406328
PTN	-1.36599	8.73e-08	-1.59431	1.32e-05
TAMM41	-1.36537	1.7e-08	-0.716005	5.83e-05
EPCAM	-1.36383	3.52e-08	-6.5564	2.46e-32
PPA2	-1.36207	5.64e-11	-1.06314	7.67e-10
SIRT3	-1.36135	7.64e-07	-0.640043	0.000195413
FREM2	-1.36074	7.02e-05	-4.45031	1.9e-16
SBF2	-1.36011	2.48e-11	-0.0433183	0.81042
NARS1	-1.35466	0.000198625	-0.773603	1.51e-05
MRPL48	-1.35404	1.64e-10	-0.491141	0.00271787
ARMC1	-1.35305	4.97e-11	-0.00563762	0.976736
MRPL4	-1.35254	8.17e-11	-0.544119	0.000844662
ISCA1	-1.35033	1.24e-05	-0.496227	0.00834934
TIMM22	-1.34984	8.73e-08	-0.596295	0.000113958
BOLA3	-1.34933	2.66e-06	-0.278329	0.161294
PIGBOS1	-1.34889	7.67e-07	-0.016369	0.937399
MRPL46	-1.34853	5.19e-09	0.582244	0.0553112
SDC4	-1.34796	2.88e-07	-1.365	5.67e-09
GPAT3	-1.3473	2.29e-05	-4.28616	6.85e-29
GNB5	-1.34349	1.26e-05	-0.478633	0.00286102
ACSF3	-1.34224	4.73e-07	-0.346392	0.103053
AHCY	-1.34149	6.97e-06	-0.620387	0.00269937
OMA1	-1.33979	3.26e-08	-0.772637	0.000384805
SYTL4	-1.33927	6.89e-05	-1.21017	1.31e-08
RCC1L	-1.33815	1.11e-06	-0.10283	0.563798
C15orf40	-1.33747	2.4e-12	-0.410806	0.00438053
CASR	-1.33595	4.73e-07	-8.54705	6.5e-72
C1QBP	-1.33543	8.54e-09	-0.482963	0.00249534
MTX2	-1.3344	4.96e-09	-0.413616	0.0121965
PDE1A	-1.33365	6.9e-06	-3.54174	4.24e-24
MRPL10	-1.33333	1.74e-05	-0.331164	0.0245338
PATJ	-1.33103	2.5e-07	-0.81793	6.04e-07
ABHD14B	-1.32948	8.01e-13	-1.76573	5.4e-18
CLDN3	-1.3275	1.94e-10	-2.79122	5.46e-09
PKIG	-1.32676	2.05e-07	-0.378079	0.0536897
H1-0	-1.32535	2.85e-07	-2.47897	1.23e-12
ABHD10	-1.32386	4.07e-07	-0.446823	0.0280988
GLA	-1.32376	3.12e-08	1.01948	7.51e-07
IGF2BP2	-1.32325	4.59e-06	-1.20706	0.0156042
GON7	-1.32291	2.94e-06	-0.987354	1.53e-09
NEGR1	-1.32193	3.24e-07	1.65567	0.00539102
SCAMP4	-1.32128	6.39e-11	-1.30594	6.38e-16
FGF2	-1.32079	1.92e-05	-0.462122	0.0464762
KCP	-1.31863	2.52e-05	-0.616879	0.054735
GPT2	-1.31676	5.47e-05	0.197637	0.498945
NFS1	-1.31647	2.8e-10	-0.491284	0.0150549
ASPSCR1	-1.31512	3.03e-06	-0.457356	0.00106382
ABHD6	-1.31495	0.000350928	-0.347753	0.398615
TPD52L1	-1.31489	0.000504009	-0.363748	0.361792
ARHGAP24	-1.31468	4.84e-13	-2.51465	7.14e-13
MKRN2	-1.31287	4.17e-07	-0.762289	1.81e-05
CIRBP	-1.31125	7.53e-14	-1.77804	1.79e-12
IGF1R	-1.30781	3.9e-08	-1.24499	6.21e-11
MTSS1	-1.30697	0.00262691	-0.860639	7.9e-05
SLCO2A1	-1.30681	0.00183166	-1.13134	0.0178937
TOM1L1	-1.30576	3.74e-08	-0.968885	1.07e-06
ALDH9A1	-1.30459	6.34e-09	-0.556439	0.00318896
PEPD	-1.3033	8.62e-06	-1.24175	5.99e-06
COX20	-1.30038	6.37e-08	-0.731648	0.00129019
CMC1	-1.29824	7.55e-07	-0.82812	0.000246474
PLA2G4A	-1.298	0.00225927	0.396728	0.343796
DHX30	-1.2977	5.5e-15	-0.966248	1.94e-10
NTN4	-1.29721	4.19e-07	-3.19296	4.53e-14
AFAP1L2	-1.29656	0.000346518	-2.64488	2.43e-29
SH3YL1	-1.29635	0.000894078	-1.34068	5.53e-10
HSPB7	-1.29582	0.0153679	-2.45669	0.000740168
GSN	-1.29537	2.36e-05	-0.0578303	0.859278
GABARAPL1	-1.29436	1.17e-11	-1.76848	3.06e-16
TIMM21	-1.29405	2.13e-07	-0.421964	0.00526258
HIP1R	-1.29279	8.95e-11	-1.13909	0.00105573
RNF185	-1.29037	5.53e-08	-0.148472	0.402381
KIAA1217	-1.29018	3.27e-10	-0.756219	2.74e-05
DNASE1L3	-1.28967	0.000939048	-3.63895	4.27e-16
GOLGA4	-1.28882	6.96e-09	-0.640139	0.000932307
CTH	-1.28746	3.66e-07	-0.549558	0.103313
SOD1	-1.28586	1.71e-07	-1.00284	3.49e-06
OPA3	-1.28585	2.74e-09	-0.731941	0.000481223
VDAC2	-1.2844	1.54e-10	-0.243432	0.156617
MRPL19	-1.2842	3.41e-11	-0.873941	8.02e-10
FLNB	-1.28321	2.25e-11	-0.498846	0.0647563
CARS2	-1.2811	4.01e-08	0.325169	0.10409
MRPL37	-1.28065	3.27e-12	0.38166	0.0244338
AFDN	-1.28032	3.9e-07	-1.54688	2.13e-13
L3HYPDH	-1.28005	4.37e-06	0.696657	6.26e-05
SNX12	-1.27715	4.71e-09	-0.441837	0.0215319
MYL6B	-1.27663	1.23e-09	-0.209443	0.230904
ZFAND2B	-1.27648	3.6e-07	0.0199219	0.925279
PGAM5	-1.27598	4.3e-13	-0.326486	0.0416971
MUC20	-1.27422	0.00236302	-2.9823	3.24e-10
NIPSNAP1	-1.27414	7.38e-06	-0.346166	0.073613
TOMM20	-1.27379	5.99e-06	-0.226577	0.308013
GPRC5B	-1.27288	0.000595351	-2.03124	2.52e-14
TBC1D13	-1.2723	3.01e-06	-0.937769	6.68e-08
GGCT	-1.27226	2.28e-11	0.244838	0.281401
ECSIT	-1.27022	1.67e-07	-0.679041	0.000266834
UCK2	-1.27014	5.7e-05	1.48735	1.2e-12
MTX3	-1.27012	3.4e-05	-0.303058	0.111351
EIF1B	-1.26896	3.56e-06	-1.47757	1.33e-24
ITGA2	-1.26879	3.46e-07	-1.20956	0.000204729
NDUFAB1	-1.26748	0.0102983	-0.272812	0.144355
MSI2	-1.26444	1.03e-10	-2.09415	1.66e-21
USP6NL	-1.26253	2.03e-07	-0.219426	0.381647
AP1B1	-1.26222	2.7e-07	0.236407	0.176726
MATN2	-1.26199	1.84e-06	-2.28618	1.52e-09
RABGAP1	-1.26089	6.72e-12	-0.478515	0.00674079
C19orf25	-1.26056	4.08e-08	-1.00623	1.85e-08
MTIF2	-1.26045	2.6e-08	-0.11523	0.474019
MAP7	-1.25943	2.55e-08	-2.45229	3.66e-14
COL4A3	-1.25861	0.00290927	-2.25899	3.07e-24
PTGR2	-1.25249	1.02e-12	-1.12027	5.39e-06
TPPP	-1.25194	2.21e-06	-1.40886	1.08e-05
GUF1	-1.25003	5.07e-07	-1.13561	5.81e-09
LONP1	-1.24911	6.16e-08	0.193446	0.310337
ISOC2	-1.24798	1.43e-05	0.155015	0.51782
HSCB	-1.24752	6.42e-07	-0.0257308	0.905543
SLC43A2	-1.24537	0.00525203	-1.39895	1.02e-08
PPP4R2	-1.24496	5.46e-08	-0.290613	0.17151
HDHD5	-1.24445	1.62e-10	-0.0903069	0.604464
LAMTOR5	-1.24329	7.49e-05	-0.601061	0.0054883
CISD3	-1.2424	3.05e-07	-0.37066	0.082686
TBC1D24	-1.24155	2.02e-07	-2.06737	9.2e-24
BAG1	-1.23953	1.21e-06	-2.25801	1.47e-29
MYLK	-1.23853	0.0482998	-0.32913	0.413603
FAHD1	-1.23745	2.9e-06	-0.105149	0.704579
MMAA	-1.23743	3.81e-07	0.185274	0.445862
NDRG2	-1.23733	1.6e-12	-3.11039	8.88e-26
PTBP2	-1.23691	9.62e-07	-0.268062	0.212044
IARS2	-1.23659	1.1e-10	0.0887451	0.633917
DTNB	-1.23594	2.64e-10	-0.656285	0.00155258
CHCHD4	-1.23476	2.76e-09	-0.749133	0.00014252
ARL2	-1.2345	1.63e-05	-0.996846	1.05e-11
OCLN	-1.23374	0.000431026	-4.36483	3.79e-10
HES1	-1.23301	8.27e-07	-2.15062	5.15e-29
PXMP2	-1.23243	0.000102939	-1.69156	7.8e-08
PSMB5	-1.23211	1.27e-10	-0.827401	1.23e-07
NTHL1	-1.23174	5.67e-05	-0.254758	0.155104
EFHD1	-1.23137	1.26e-15	-4.06078	2.75e-28
SNX30	-1.23084	1.76e-06	0.0773617	0.768574
PMPCA	-1.23046	4.38e-11	-0.517684	0.00147381
SLC5A12	-1.23014	1.14e-06	-4.28262	0.000130148
MGME1	-1.23012	1.91e-05	0.366255	0.0446457
SCP2	-1.22921	1.57e-06	-0.416757	0.0433338
TRNT1	-1.22837	8.67e-10	-1.2743	9.96e-18
UBR3	-1.22809	3.45e-08	0.116715	0.528013
UQCC2	-1.22735	9.77e-08	-0.838927	3.61e-06
EPM2AIP1	-1.22719	2.32e-15	-1.51377	2.85e-15
VGLL4	-1.22698	0.0128668	-0.505877	0.00211642
SF3B4	-1.22535	5.43e-07	-0.000184196	0.999072
IBA57	-1.22323	5.5e-10	-0.96229	1.85e-08
TBC1D10A	-1.22258	4.72e-06	-0.0618849	0.801343
ASPA	-1.21823	5.97e-08	-1.02109	0.00275503
SPTBN1	-1.21721	1.09e-06	-0.407048	0.0740822
SH3BGRL2	-1.21557	2.1e-07	-1.49451	6.15e-08
MTFMT	-1.2146	4.16e-06	0.0365087	0.86321
IDH3A	-1.21434	9.81e-10	-0.451124	0.0164401
QRSL1	-1.21282	4.62e-08	-0.563821	0.000465392
PHYHIPL	-1.21165	1.02e-09	-2.05564	2.85e-05
BBOX1	-1.21102	0.000115165	-1.50174	0.0450449
TTYH3	-1.20909	0.0031561	2.52563	3.07e-24
LYPLAL1	-1.20673	6.82e-09	-0.705513	5.94e-06
WDR48	-1.20557	2.96e-09	-1.04921	3.08e-08
SLC47A2	-1.20401	4.96e-07	-3.58843	8.01e-19
POLR2M	-1.20368	1.22e-08	0.147392	0.460922
CASK	-1.20318	0.000183249	0.699553	0.00188526
MRPL54	-1.20284	2.27e-05	-0.950058	1.09e-06
LAMC3	-1.20137	0.000277963	-2.43388	7.34e-11
OXA1L	-1.20097	4.64e-07	-0.328782	0.0865958
LIAS	-1.2003	0.000695674	-0.361185	0.0594844
RAB11FIP2	-1.20003	2.26e-05	-1.07484	8.44e-10
HIGD1A	-1.19789	7.74e-11	-2.62941	5.87e-47
KTN1	-1.19489	1.34e-14	-1.28263	1.73e-13
PIP4K2C	-1.1947	1.05e-13	-1.19802	4.44e-11
FAM136A	-1.19224	7.79e-08	-0.0126249	0.948552
ZNF185	-1.19072	1.36e-05	0.336426	0.167694
TSPAN3	-1.18918	0.0830009	-1.02685	2.35e-06
ACAD9	-1.188	1.54e-11	0.16003	0.402612
WDR20	-1.18714	4.81e-05	-0.89066	4.83e-08
CCDC32	-1.18685	6.92e-06	-0.112342	0.6218
PTPRD	-1.18656	0.000161632	-0.474853	0.167268
WFS1	-1.18534	3.89e-05	-0.598434	0.00162006
HACD3	-1.18476	2.42e-11	-1.74312	3.04e-22
APIP	-1.1845	2.22e-07	-0.761492	2.09e-05
LYRM1	-1.18396	5.87e-06	-0.0714115	0.722773
CLDN10	-1.18068	0.000137634	-4.15222	1.98e-18
STARD10	-1.18067	1.06e-10	-1.41945	1.89e-13
RBM47	-1.18018	1.59e-09	-1.53427	9.5e-11
NPR1	-1.17978	2.46e-06	-1.96144	1.64e-09
XPNPEP3	-1.17975	0.000154691	-0.347073	0.0586747
DNAJA3	-1.17937	1.2e-06	0.151325	0.400934
CLPB	-1.17615	1.86e-06	0.227212	0.213332
TMEM120A	-1.176	1.89e-06	0.614077	0.000252614
STX18	-1.17541	2.04e-08	-0.906627	1.02e-05
MRPL30	-1.17539	6.97e-09	-0.180969	0.243762
PFKFB2	-1.17346	2.33e-05	-2.20616	1.39e-18
SOD3	-1.17255	3.49e-08	-1.61943	3.41e-05
OPLAH	-1.17174	8.35e-10	-1.05198	5.03e-05
SYNE2	-1.17139	9.52e-11	-1.99655	2.76e-18
TIMM8A	-1.17079	1.82e-07	0.119077	0.616127
ADAM10	-1.16928	5.97e-07	0.0556383	0.786317
GFM2	-1.16849	1.33e-06	-0.0194356	0.936464
AHCYL1	-1.16794	3.41e-07	-0.701042	0.00015955
GSTM2	-1.16579	0.00423165	-0.280081	0.101489
PLPP1	-1.16506	0.0734766	0.363873	0.248323
OAT	-1.16257	6.05e-08	0.0173915	0.94155
DNPH1	-1.16252	1.4e-05	-0.581703	0.00435477
SDHAF1	-1.16134	0.000130048	-0.251177	0.223281
TNS2	-1.16101	1.37e-09	0.0109063	0.973538
PARS2	-1.16082	3.17e-08	-0.326319	0.18772
DAZAP2	-1.16048	7.79e-05	-1.03434	4.46e-07
SLC9A3	-1.15871	5.54e-06	-4.75601	7.8e-19
MTX1	-1.15761	1.79e-09	0.299573	0.118032
PRKCZ	-1.1552	0.000155116	-0.293008	0.178303
NMNAT1	-1.15483	7.94e-11	-0.625713	0.000317643
PTDSS2	-1.15303	9.92e-07	-0.366467	0.0229601
KRT19	-1.15168	0.00669475	-0.431113	0.457667
ATP6V0A1	-1.15081	0.000481809	0.237807	0.213559
YLPM1	-1.14959	4.21e-10	-0.859697	4.81e-07
SDHD	-1.14805	0.0554401	-1.52739	1.2e-16
PSMA3	-1.14758	0.193689	-0.277826	0.101592
FZD7	-1.14701	0.000154844	-1.04306	0.00013979
DYNLL2	-1.14642	2.57e-14	-1.7885	2.44e-19
HAGH	-1.14609	0.000233036	-0.788391	5.28e-05
PARL	-1.14514	5.65e-06	0.308758	0.0607804
EMC4	-1.14465	9.09e-09	0.0936875	0.570202
TPM1	-1.1444	6.27e-13	0.168509	0.571453
MSRB1	-1.14189	1.89e-05	-0.455696	0.123205
GTPBP6	-1.14096	3.47e-05	-0.490283	0.00847773
PTGES2	-1.14014	8.53e-08	-0.971748	4.13e-11
SLC47A1	-1.13921	3.2e-05	-0.981951	0.172343
PMPCB	-1.13829	5.51e-10	-0.21423	0.161773
CORO2B	-1.13786	3.62e-05	-1.83491	0.000229347
PPM1H	-1.13751	0.000332237	-2.87185	1.36e-43
GRSF1	-1.1356	4.23e-07	-0.539398	0.00271282
OCIAD1	-1.13401	1.3e-07	-0.764728	9.15e-05
PTPRF	-1.13355	1.44e-10	0.630202	0.0017345
BAG5	-1.13289	3.47e-09	-1.2611	4.24e-14
LIN7A	-1.13275	1.71e-08	0.0718173	0.77765
IDH3G	-1.13129	1.8e-11	-0.1559	0.343292
AKR1A1	-1.12762	6.07e-05	0.00317849	0.992281
DHCR7	-1.1263	0.0509053	-0.825465	4.11e-06
SOWAHC	-1.12498	0.00344044	-0.432001	0.00584298
ACBD5	-1.12487	3.02e-07	-0.645707	0.000355622
QTRT2	-1.12476	2.65e-08	0.245348	0.255321
LARP4	-1.12463	5.82e-06	-0.22563	0.158103
RAB29	-1.12461	0.000650678	-0.860075	0.000295424
AKR7A2	-1.12433	2.28e-08	-0.584751	0.00495497
SCOC	-1.12359	2.11e-06	-0.932886	3.01e-10
MIEN1	-1.12336	0.119849	-0.795164	1.43e-06
SUGP1	-1.12247	0.000272752	-0.485155	0.000843838
TLE5	-1.12182	8.08e-07	-0.517049	0.00119024
SETMAR	-1.12057	3.78e-05	-1.46939	5.93e-12
ADD1	-1.11998	1.42e-11	-0.300773	0.141696
SLC13A3	-1.1179	0.00068941	-2.29072	0.000125924
AP2A2	-1.11699	0.0145638	-0.592296	0.000134794
TPCN1	-1.11624	0.0570711	0.310128	0.0971698
CTSA	-1.11605	4.5e-09	0.199952	0.418028
ST14	-1.11369	0.000531312	-2.41663	2.46e-16
HMGN5	-1.10981	4.34e-12	-1.03291	5.35e-07
NES	-1.1091	1.49e-11	-1.14095	0.000168166
ABCC6	-1.10856	0.00269404	-1.89082	0.00740547
HOXB6	-1.10799	0.00143904	-3.18927	5.93e-50
LSM1	-1.10788	0.000532035	-0.532876	0.00228789
ABLIM1	-1.1054	5.6e-12	-0.931111	8.01e-07
TDRP	-1.1051	0.059957	-1.14573	1.83e-09
PRRC2B	-1.10438	2.03e-08	-0.398338	0.0181028
YJU2	-1.10363	0.00445834	-0.404232	0.0143374
ARPC5L	-1.10347	1.88e-07	-0.460227	0.00228293
UBP1	-1.10325	0.00160018	-0.802339	1.97e-06
TMEM9	-1.10324	0.0303637	-0.125908	0.509243
COA1	-1.10178	0.0318213	0.48651	0.00914548
TMEM119	-1.1016	0.000181369	0.783777	0.158932
RHOT1	-1.10093	9.11e-05	0.3722	0.0299508
GSTA2	-1.09898	0.00071094	-0.900006	0.383355
PITRM1	-1.09705	5.77e-08	0.12414	0.467859
SLC25A6	-1.09628	2.34e-10	-0.901411	2.49e-05
TIMMDC1	-1.09558	3.81e-07	-0.301532	0.0760539
BCR	-1.09526	5.06e-09	-1.11427	1.58e-11
NADK2	-1.09435	0.00202524	-0.501464	0.00789329
ITGA8	-1.09346	7.2e-05	-1.50313	0.00399971
SUMF1	-1.09344	4.59e-05	-1.00184	9.8e-09
ATP6V1A	-1.09336	3.01e-06	-1.53286	9.96e-13
ZMYND11	-1.09138	0.0092119	-0.735112	4.05e-07
HADHB	-1.09073	1.17e-07	-1.02213	4.34e-06
DNAJB12	-1.08902	0.000715807	-0.087472	0.646217
EMID1	-1.0869	5.34e-08	-0.0107319	0.978044
ARMCX1	-1.08572	1.17e-11	-0.215474	0.297721
HMBOX1	-1.0855	5.73e-06	-0.267217	0.137314
EFNB2	-1.08472	0.000184642	-0.154138	0.69094
IRF2BP1	-1.083	4.21e-09	-0.637071	0.000561676
GSTK1	-1.08244	5.11e-06	0.0440597	0.861343
MECR	-1.08217	3.22e-06	-0.269464	0.150382
TUBB2A	-1.08216	4.15e-11	-0.873699	4.49e-05
ADD3	-1.08187	3.94e-11	-0.714622	0.00389054
DYNLT3	-1.07609	0.0723333	-0.339924	0.0931628
SLC25A13	-1.07598	2.28e-07	0.407145	0.0240622
PLPBP	-1.07432	7.38e-08	-0.664768	8.99e-05
HTRA2	-1.07421	8.76e-08	0.530709	0.000597308
FXN	-1.07313	0.0198325	-0.808319	0.000494689
SLC44A1	-1.07279	2.03e-06	-0.243566	0.185011
C9orf78	-1.07249	0.000737374	-0.688768	2.86e-06
PSMB7	-1.07232	2.32e-13	0.156163	0.4081
SLC25A3	-1.07191	1.78e-05	-1.15337	4.26e-08
ARVCF	-1.0713	1.12e-09	-0.663133	0.000454389
ATP6V1B2	-1.0706	2.2e-05	0.498985	0.00394346
SPG7	-1.07021	1.55e-09	-0.00459277	0.983663
PTS	-1.06996	0.0984584	-0.568192	0.00157946
CD9	-1.06951	4.52e-08	-1.77073	1.12e-10
UNG	-1.06777	1.77e-07	-0.304765	0.0569835
AACS	-1.06774	7.87e-09	-1.15648	1.56e-13
PSMB6	-1.06743	1.11e-11	-0.429569	0.0134127
MARS2	-1.06689	3.6e-08	-0.354221	0.216223
SLC25A12	-1.06512	1.44e-05	-0.822865	6.08e-07
DUT	-1.06476	1.63e-10	-0.231928	0.170719
PRR15L	-1.06435	1.1e-06	-6.54261	1.74e-14
SORBS1	-1.06414	0.0179767	0.96196	0.000494689
KIF12	-1.06381	6.45e-05	-2.43729	1.65e-08
TMEM106B	-1.06363	0.000193266	-0.165625	0.340623
HADHA	-1.06209	6.36e-08	-0.248678	0.297245
GALT	-1.06208	9.54e-06	0.258593	0.363131
DNM1L	-1.06186	7.02e-05	-0.694469	4e-05
ILKAP	-1.06129	6.51e-10	-0.368039	0.0216291
CLUH	-1.0608	1.89e-05	-0.659392	0.000760897
HSPA12B	-1.05947	1.19e-09	-1.41453	2.16e-05
THEM4	-1.05936	0.0184034	-1.13176	3.4e-12
TYW1	-1.05928	3.47e-05	0.45942	0.0155701
CDC27	-1.05887	0.000577266	0.157739	0.346909
WDR13	-1.05763	5.64e-11	0.421045	0.0407244
ARHGAP32	-1.05562	0.22542	-0.0802936	0.743893
ALDH1A3	-1.05408	0.00731219	-0.975481	0.0446983
THOC6	-1.05386	0.00348317	0.770451	1.19e-05
FMR1	-1.0496	6.98e-10	-0.263574	0.201095
CDC42EP5	-1.04911	0.000925606	0.411076	0.270264
TRUB1	-1.04896	1.15e-09	-0.0830539	0.677274
MDH1	-1.04856	7.73e-07	-1.27915	6.26e-08
DLG1	-1.04803	2.11e-09	0.00702364	0.967717
MITF	-1.04743	0.00834999	-0.428486	0.0115226
FGD5	-1.04694	1.34e-06	0.0892177	0.782624
GHDC	-1.04671	2.73e-05	0.122011	0.591702
TMEM33	-1.04666	0.122254	-0.888572	2.65e-07
KRT18	-1.04616	1.02e-09	-0.120895	0.723156
MCUB	-1.04592	0.164072	2.83146	8.7e-18
IDH1	-1.0454	2.38e-05	0.7041	0.000104426
ADCY5	-1.04365	0.0524913	-0.243512	0.553836
VANGL1	-1.04305	0.000183675	-0.252164	0.187058
FAM185A	-1.04217	3.04e-06	-0.122636	0.618215
HMCES	-1.04104	0.000807513	-0.253955	0.119116
SPINK1	-1.04034	0.0116289	-0.118577	0.907797
SERPINA5	-1.03885	0.000263069	-4.49391	4.09e-34
FAAH	-1.03809	2.41e-09	-1.90554	5.96e-09
ENPEP	-1.03772	1.65e-05	2.29781	1.82e-08
PIP4P1	-1.0365	8.46e-06	-0.490998	0.00170856
WRNIP1	-1.0344	1.5e-09	-0.309523	0.0555906
RBPMS2	-1.03319	4.28e-05	-1.59931	2.7e-07
MYO6	-1.03207	5.1e-07	-1.7761	4.07e-09
AP1M2	-1.03173	3.98e-06	-3.78871	6.64e-52
APOOL	-1.03156	9.65e-10	-0.352638	0.0699919
RRAS2	-1.0311	3.04e-10	-0.53446	0.0350941
BCAT2	-1.03048	2.09e-13	-0.948069	4.07e-06
EHD3	-1.02857	2.66e-07	-1.28295	0.00167109
ARSD	-1.02841	2.06e-09	-1.30718	4.12e-14
FARS2	-1.02726	5.07e-06	0.0950838	0.668948
PSPH	-1.02678	1.62e-05	0.466363	0.0789231
SLC25A11	-1.02537	0.00935023	-0.765541	0.000164681
MTHFD1	-1.02424	8.5e-07	-0.0536678	0.8015
CPVL	-1.02424	3.62e-11	-1.9764	1.35e-10
SAMM50	-1.02406	4.85e-09	-0.405579	0.0260719
RABL6	-1.02285	6.53e-08	-0.493464	0.000546912
PCBD1	-1.02057	1.36e-07	-0.567917	0.000761669
SMARCA1	-1.01849	0.000428803	-0.387374	0.066416
CTSL	-1.01729	0.000351475	0.783736	0.000444878
KIRREL1	-1.01684	8.72e-05	1.15541	0.000135432
EIF4EBP2	-1.01552	1.51e-06	-0.184396	0.371319
TIMM50	-1.01506	1.43e-08	-0.234352	0.144355
PAX8	-1.01497	2.24e-05	-2.60685	3.24e-16
NEDD4L	-1.01155	7.42e-07	-1.76236	3.75e-20
PDE12	-1.00808	1.32e-08	-0.841414	1.66e-05
CXADR	-1.00598	0.0141599	-0.534607	0.0295436
SPHK2	-1.00584	0.000150813	-0.953127	2.74e-06
TMX2	-1.00297	1.4e-11	-0.620185	0.000384126
SLC4A11	-1.00228	0.00286052	-5.288	4.95e-40
PHLDB1	-1.00175	2.92e-08	-0.808641	4.37e-05
ERAL1	-1.0013	1.66e-05	-0.43426	0.00925893
PNPT1	-1.00026	1.41e-07	0.165319	0.316875
MAGI2	-1.00024	0.000605582	-1.26455	2.23e-11
TIMM44	-0.999975	1.49e-07	0.142255	0.420439
EPHX1	-0.999736	1.32e-06	0.355061	0.117542
CDC40	-0.998808	0.00422589	-0.262853	0.0913185
PPCDC	-0.998528	0.00157232	-0.219572	0.298302
SPATA20	-0.997292	0.000589808	-0.182087	0.353734
ATAD1	-0.997142	2.08e-09	-0.523412	0.000975646
THEM6	-0.996343	1.35e-08	-0.96749	0.000949119
PCDH1	-0.996317	2.03e-06	-1.3482	9.23e-11
SDHAF3	-0.995593	0.00383864	-0.461035	0.03375
EBP	-0.994547	0.00604699	-0.442783	0.0153592
ARHGAP8	-0.99393	0.000628652	-3.40547	1.39e-31
AKAP9	-0.993648	1.74e-09	-0.76031	2.69e-05
SUGP2	-0.990849	1.33e-09	-1.13925	1.42e-11
NEU1	-0.988921	2.49e-06	0.886616	3.06e-06
DSP	-0.988896	0.00195002	-2.00366	3.19e-08
IGSF8	-0.988153	1.07e-06	-0.346605	0.0539047
TMLHE	-0.987395	0.000189156	0.539483	0.0421262
ARID1B	-0.987336	0.000270105	-0.861004	8.85e-08
PPM1A	-0.987267	7.34e-07	-0.830299	7.07e-07
EARS2	-0.987213	1.69e-07	0.267419	0.13373
ABI2	-0.986643	1.74e-10	-0.71926	3.51e-05
REEP3	-0.985858	0.00101143	-0.00219714	0.992278
PRKAR2A	-0.985447	1.41e-10	-0.838597	2.08e-07
GATAD2B	-0.98527	1.21e-07	-0.593312	0.00136391
TCEAL3	-0.985227	1.15e-11	-1.28876	1.79e-09
PCBP2	-0.984196	1.08e-06	-0.529011	0.00363387
PSPC1	-0.982838	4.52e-14	-0.43018	0.0136518
JUP	-0.982832	1.09e-06	-2.07242	2.17e-13
TMEM143	-0.981514	0.0094115	-0.634423	0.010544
POLDIP2	-0.980331	1.67e-06	-0.79376	3.02e-05
CISD1	-0.978567	3.51e-07	-0.386802	0.069742
SLC6A8	-0.977119	0.00141637	2.87648	1.09e-46
TECR	-0.976261	6.68e-12	-0.587725	0.00401093
OBSL1	-0.975307	3.54e-07	-1.81649	3.32e-17
LIMA1	-0.974907	0.00017074	-1.00878	6.53e-07
CCDC90B	-0.97395	2.87e-07	0.267292	0.117986
BCL7C	-0.973238	2.22e-06	-0.86191	1.29e-08
TMEM192	-0.973053	8.6e-05	-0.520807	0.00920346
FNBP1L	-0.972661	1.05e-08	-0.535901	0.000557771
PHACTR4	-0.972284	4.52e-06	-0.315522	0.11068
PHC3	-0.97106	6.16e-07	0.00702299	0.972034
UQCC3	-0.970587	0.000338489	-0.207289	0.353224
UHRF1BP1L	-0.969995	0.000426696	0.749797	0.000112308
ERBB2	-0.96859	2.75e-07	-2.68378	3.91e-20
YAP1	-0.968378	2.91e-12	-0.743909	4.01e-06
LZIC	-0.966695	1.92e-09	-0.605984	0.000186344
CLPP	-0.966343	8.08e-05	0.0850822	0.619707
PPIL2	-0.965587	0.0491401	-0.638802	0.000146907
TRMT11	-0.965388	7.04e-05	-0.17779	0.310886
MRC2	-0.964961	1.43e-06	0.401734	0.247927
REPS1	-0.963159	4.37e-07	-0.356757	0.0543938
RARRES1	-0.962284	0.00486206	1.17478	0.00087253
GRAMD2B	-0.961637	0.217192	0.2144	0.279363
EMC10	-0.961493	5.18e-07	-0.555444	0.000813358
HSD17B14	-0.959082	0.0116937	1.78735	1.5e-08
SNTA1	-0.957798	0.0076652	0.204374	0.465237
TAB1	-0.957371	1.15e-07	-0.0809462	0.713438
ERLIN2	-0.957322	5.65e-10	-0.869316	1.14e-05
LMNB2	-0.956786	1.92e-12	0.183451	0.448857
ITIH5	-0.95671	7.87e-05	0.220947	0.471779
TAB2	-0.956631	5.1e-06	-0.356539	0.0607755
MGST3	-0.956571	0.0945673	-0.310553	0.156213
CA2	-0.956413	7.63e-07	-1.87515	2.64e-09
DAB2IP	-0.956134	2.97e-08	-0.377146	0.0306157
FBXL15	-0.955873	0.00100242	-0.384688	0.0180283
SORBS2	-0.953306	0.00101558	-0.417337	0.13943
SLC25A19	-0.952429	0.000451053	0.182181	0.394016
WNT5A	-0.952422	0.0423055	0.265267	0.575609
PDE4DIP	-0.95111	4.92e-09	-0.0930361	0.629567
CS	-0.950263	2.46e-09	-0.631421	0.000107254
RMDN2	-0.949398	1.87e-07	-0.0603003	0.807587
CD81	-0.947976	0.106671	-0.100008	0.700546
PDZD11	-0.947286	1.63e-06	0.518668	0.00120379
IRF6	-0.947249	0.000321958	-2.9031	1.17e-32
MYH10	-0.94646	3.73e-07	-2.5951	4.79e-18
DHRS7B	-0.945835	2.25e-08	-0.741719	9.93e-05
FOXO1	-0.945077	6.31e-05	-0.49675	0.00233736
COQ10B	-0.944492	4.75e-06	-0.0874151	0.704557
EVPL	-0.944038	0.0109868	-2.36916	1.51e-14
HGF	-0.94399	0.00093519	1.37064	4.9e-05
MFF	-0.943325	3.7e-07	-0.659355	0.000118262
VAPB	-0.943112	9.48e-09	-0.0745276	0.666921
PTPN13	-0.941806	4.05e-09	-1.71729	3.1e-24
TIMM10	-0.941484	1.33e-06	0.0669482	0.707713
ANTXR2	-0.941273	9.01e-05	0.919806	0.00142046
TSPAN6	-0.940905	0.0600105	-1.87565	1.42e-14
PTBP3	-0.940071	1.45e-05	-1.21001	1.85e-10
CTSC	-0.938559	1.04e-06	0.39783	0.110554
LAMA5	-0.937406	8.8e-07	0.477828	0.0326536
LIPT2	-0.936291	0.0032171	0.553802	0.01066
MRPL22	-0.936077	3.16e-10	0.575731	0.000137556
DHODH	-0.935389	0.00511923	0.125189	0.603135
ENG	-0.935384	0.00016603	-0.0524537	0.876129
ABRACL	-0.933276	0.000140466	0.42734	0.0794331
AGO3	-0.932868	0.00037025	0.0109816	0.961041
KRT8	-0.932048	1.12e-06	-0.228933	0.447675
PPIG	-0.93148	0.00161506	-0.47388	0.00547547
DNAJB6	-0.931047	3.13e-05	-0.0523337	0.79317
GRPEL1	-0.930976	0.000181945	-0.164434	0.391031
EFNB1	-0.930765	2.09e-06	-0.377582	0.0984785
COASY	-0.930742	1.57e-09	-0.509781	0.00234536
UPB1	-0.930165	0.0249478	-0.0301463	0.969917
CDH11	-0.928341	8.44e-07	1.51863	0.000468724
IDH3B	-0.928099	2.24e-12	-0.191496	0.266328
CYB5R1	-0.927885	3.5e-08	-0.135823	0.498042
NSUN4	-0.927417	0.000286059	-0.137254	0.436678
IFT140	-0.925654	4.13e-05	-0.112447	0.544883
GPC4	-0.925333	3.56e-06	-1.1763	0.00562152
STUB1	-0.925279	6.08e-07	-0.0954325	0.595866
MT1F	-0.925241	0.000141583	-1.35977	0.000687957
CLCN5	-0.924044	0.00263735	-2.98624	1.05e-14
SNX17	-0.923775	1.05e-05	-0.0811706	0.67823
CDC42EP4	-0.9227	0.000116666	-0.715158	0.000134249
SCCPDH	-0.921403	2.73e-06	-1.45084	2.05e-08
COMT	-0.919629	1.48e-07	-0.98234	4.74e-07
TMEM126A	-0.919609	0.143567	0.0416911	0.854368
TPM2	-0.91894	0.0258393	-0.0856858	0.904487
WWOX	-0.918129	0.161119	-0.418556	0.0182296
WLS	-0.917811	0.112478	-2.32554	3.21e-38
APP	-0.91698	5.22e-05	-1.53698	9.9e-13
MTMR10	-0.916395	2.57e-09	-2.04546	3.34e-23
THTPA	-0.91356	1.64e-08	-0.987552	0.000185798
ACTR5	-0.913255	0.000158916	0.645059	0.000147073
GFER	-0.91324	0.000736684	0.205571	0.346728
TPRN	-0.912096	2.93e-07	-1.42526	1.01e-06
SH3GLB2	-0.912039	5.62e-10	-1.68064	1.24e-28
BRD2	-0.911111	1.01e-05	-0.367663	0.0604926
EPS8L2	-0.90998	2.23e-06	-0.758625	0.00640424
DNAJC19	-0.909927	3.55e-06	-1.32539	1.64e-10
HSPA9	-0.909754	2.77e-05	0.34614	0.0953661
TRA2A	-0.909529	1.03e-06	-0.488907	0.0070067
SMTN	-0.909523	0.00296971	0.180587	0.423274
DPF2	-0.908278	4.88e-13	-0.0260626	0.881072
ARMCX2	-0.907147	9.5e-06	-0.332446	0.0907808
METTL7A	-0.90712	4.78e-07	-1.76365	0.000111382
PGPEP1	-0.905302	0.00277952	-1.00948	0.000520985
SVEP1	-0.904213	0.000823775	-1.47941	0.000271988
TIMM10B	-0.903955	2.02e-07	-0.956599	1.94e-08
TXN	-0.903843	4.45e-05	0.24541	0.275516
TRMT61B	-0.903797	0.00551507	0.521292	0.0228817
LRRC57	-0.903088	4.42e-10	-0.56039	0.00105117
RAI14	-0.902801	3.04e-12	0.8103	0.000465686
FYCO1	-0.90252	2.58e-12	-0.516803	0.0144051
MRPS30	-0.902121	1.26e-06	-0.213957	0.151764
MPHOSPH8	-0.900654	0.00821133	-0.540442	0.00658034
PACSIN2	-0.898981	3.74e-10	-0.545223	0.00156966
PBRM1	-0.898724	6.07e-09	-0.762512	5.76e-06
TOMM22	-0.898379	8.25e-09	-0.398938	0.0105243
OCIAD2	-0.896396	0.000658215	0.24966	0.422318
STEAP4	-0.896337	0.00192652	2.05386	8.55e-11
CLINT1	-0.894762	4.03e-08	-0.325192	0.0610241
CFAP298	-0.89396	0.0953592	-0.637004	0.000152186
CD34	-0.893578	0.000117454	0.219622	0.600461
DCDC2	-0.892419	0.00014293	-2.64003	1.02e-09
MYH14	-0.892099	0.00202641	-1.54944	9.69e-09
AGK	-0.89206	3.01e-09	0.133209	0.46596
HNRNPA2B1	-0.88958	0.000391848	-0.508507	0.0131295
MUC1	-0.889193	0.000208967	-2.40986	3.88e-29
RAB11FIP5	-0.88897	2.43e-05	-0.426194	0.0200322
FKBP8	-0.888656	3.02e-10	-0.247072	0.133873
SMTNL2	-0.887958	5.07e-05	-5.67571	9.73e-19
PDGFRB	-0.885814	4.86e-05	0.529979	0.120407
PAWR	-0.884776	5.44e-10	-1.24718	6.07e-15
APPL1	-0.88418	3.82e-11	-0.585532	0.000171844
ATXN2	-0.883673	2.18e-11	-0.229761	0.202059
COTL1	-0.883322	0.000583277	0.624564	0.00362017
DAP3	-0.882953	2.89e-06	0.344487	0.038863
PEX1	-0.882751	1.17e-06	-0.270696	0.112804
ADGRF1	-0.882202	0.00836632	-7.41606	8.19e-58
MAGI1	-0.881709	1.78e-07	-1.30253	7.05e-09
LRPAP1	-0.881554	0.000129899	-0.7429	0.000993724
PLS1	-0.879995	5.15e-05	-0.79657	0.0169302
PRKCI	-0.879446	0.00112784	-0.555163	0.000408913
MEAF6	-0.87932	0.00197797	-0.0465749	0.813601
ARHGEF12	-0.879215	9.44e-10	-0.608402	0.000687952
CTNNA1	-0.879146	3.56e-10	0.0694917	0.773231
MYO5C	-0.878222	9.22e-05	-1.76675	2.54e-21
SGSH	-0.877411	2.45e-11	0.00755817	0.974469
ZC3H15	-0.876788	2.93e-11	-0.202154	0.230626
UBL7	-0.876775	0.0010367	-0.485298	0.00155372
UGT8	-0.874471	0.00024698	-2.89027	4.58e-24
C17orf80	-0.874422	0.0619154	-0.113017	0.559582
TRIQK	-0.874287	7.99e-05	0.440313	0.0400955
DDAH2	-0.873584	8.43e-11	-0.607773	0.00301429
MLH1	-0.872933	0.0406897	-0.599661	6.79e-05
PPP1R21	-0.8725	1.07e-06	-0.464915	0.00837344
WASL	-0.871941	5.64e-08	-0.118118	0.514623
ERP29	-0.871646	4.32e-08	-0.433921	0.00672442
RPRD1A	-0.871594	7.48e-07	-0.306993	0.0655786
SMS	-0.871204	1.06e-09	-0.335269	0.113089
PARVA	-0.870999	1.03e-07	-0.1987	0.254767
CTBS	-0.870718	0.000538496	0.350065	0.144122
NIPSNAP3A	-0.869055	2.31e-05	-0.893962	2.06e-06
SERF2	-0.868707	3.71e-08	-0.589439	0.00854185
ITPR1	-0.868672	0.000563836	-0.308944	0.152738
CD2AP	-0.868658	1.24e-09	-0.323113	0.176309
RABL3	-0.868055	4.1e-10	-0.485543	0.0119205
MECP2	-0.867932	8.58e-13	-0.361265	0.0353141
SCRIB	-0.867387	7.13e-09	-0.364906	0.040005
YARS2	-0.866472	2.28e-09	0.438078	0.023162
OBSCN	-0.86617	0.00017745	0.616053	0.0153658
AMOT	-0.864327	0.00733877	0.0713073	0.743027
RDX	-0.863687	6.15e-07	0.15728	0.404429
SMARCA4	-0.86164	2.48e-07	-0.723288	1.28e-05
FGD4	-0.861581	8.94e-10	-0.552832	0.00283524
MACF1	-0.859555	9.56e-06	-0.273643	0.226802
AFG1L	-0.858764	0.000413153	-0.511966	0.0466289
TXLNG	-0.858617	0.00192239	0.191565	0.327828
SETD3	-0.858363	4.47e-07	-0.875573	3.27e-05
EPS8L1	-0.857862	0.00215707	-1.84742	3.14e-07
KCNJ16	-0.857677	5.32e-06	-3.21924	1.18e-13
VTI1B	-0.857469	3.65e-08	-1.18792	1.75e-12
MED4	-0.856635	0.000374461	-0.107439	0.510923
RSF1	-0.855524	1.63e-07	-0.43697	0.0067447
PPP1R10	-0.855431	0.00023333	-0.405232	0.0257315
PTRHD1	-0.855334	2.57e-07	-0.799236	7.71e-06
SMPD1	-0.854662	1.43e-06	-0.655511	0.000431356
CNPY4	-0.85372	1.37e-05	0.46097	0.0514753
VPS13A	-0.853595	0.000118213	-0.333645	0.181585
MVK	-0.851401	0.00046564	-0.282947	0.315272
CST3	-0.85056	0.000964785	0.0665179	0.834066
HEXB	-0.850358	7.37e-06	1.83255	3.95e-12
ME3	-0.850163	0.0188599	-0.444332	0.0397652
HIP1	-0.849956	2.85e-07	-0.698261	0.00104583
BAG2	-0.849929	0.00015359	0.613766	0.056007
FAM98C	-0.849693	4.91e-06	0.160076	0.355961
PARD6B	-0.849295	3.23e-07	-1.06487	1.96e-09
SAFB2	-0.84918	5.3e-07	-0.709477	0.000213945
GIPC1	-0.848892	0.000313235	-1.16874	2.18e-10
IQGAP2	-0.847573	0.000106334	-0.680091	0.0432688
FAM177A1	-0.846995	4.97e-05	-0.459335	0.0047811
ATPAF1	-0.846605	1.15e-05	-1.02592	3.64e-07
ECH1	-0.845908	0.000181535	-0.502619	0.0431405
SNRNP27	-0.845245	0.00137576	0.139649	0.450869
BPNT1	-0.845153	3.18e-08	-0.500799	0.00438575
LRATD2	-0.844761	1.07e-06	-1.89788	4.28e-10
NEMF	-0.844485	2.92e-10	-1.29609	5.6e-13
ALG13	-0.843749	6.45e-05	0.0940268	0.600696
SNTB2	-0.843493	3.56e-06	-0.0749991	0.723113
TMPO	-0.842094	6.16e-07	-0.191857	0.299797
HAAO	-0.84102	0.000105131	1.1991	0.00332753
ARRDC1	-0.840569	0.0135781	-0.876517	2.73e-07
KANK3	-0.839772	5.84e-12	-0.655858	0.0257374
ABCC4	-0.83969	8e-08	0.567305	0.00159743
CROCC	-0.839167	4e-10	-0.128638	0.46596
TRA2B	-0.838215	2.01e-09	-0.264104	0.0933593
GLOD4	-0.838147	2.47e-08	-0.634598	9.19e-05
EMX2	-0.838019	0.000311694	-3.12589	1.17e-12
SACM1L	-0.837715	8.01e-05	-1.08485	5.41e-10
ACADS	-0.83735	0.00309375	0.18488	0.396186
JAGN1	-0.836997	0.000295535	-0.700654	8.2e-05
PNP	-0.836253	1.12e-06	-1.21754	6.43e-14
CLASP2	-0.835817	5.05e-08	-0.784683	8.44e-05
SPAG7	-0.835146	5.12e-06	-1.27837	7.82e-14
MAN2B2	-0.834871	0.000479199	0.233332	0.16766
MGMT	-0.834365	9.11e-08	0.00344906	0.988238
SDHC	-0.834098	0.14936	-0.786873	3.56e-06
TOMM34	-0.833539	1.03e-09	-0.456467	0.0106898
ZNF326	-0.833113	5.62e-11	-0.687753	3.26e-06
TAPT1	-0.83281	0.000219792	-1.01428	7.98e-05
LMOD1	-0.832401	0.0301613	-0.480445	0.408916
HIGD2A	-0.832232	1.35e-08	-0.69744	0.000387673
TP53I3	-0.830827	9.09e-09	-1.69095	1.31e-12
CHCHD2	-0.829781	0.000153298	0.216463	0.313886
HSD17B12	-0.826832	8.88e-06	-1.17334	1.05e-09
ACSS2	-0.825008	4.32e-10	-1.09985	7.45e-08
UGT1A6	-0.824453	1.5e-08	2.32266	3.84e-06
FRAS1	-0.823859	1.5e-08	-2.02137	1.15e-05
TBC1D17	-0.8232	2.23e-06	-0.301336	0.0633431
DAG1	-0.823021	3.6e-08	-1.4581	1.55e-20
IGFBP6	-0.822402	0.0245767	-0.0205556	0.967388
CDH2	-0.821648	0.000411504	1.96634	4.31e-19
CTDSP1	-0.821492	0.155106	-0.683512	2.96e-05
PRCP	-0.821105	2.44e-08	-0.15673	0.516279
PRDX5	-0.820617	3.4e-07	-0.787856	2.42e-05
SLC12A2	-0.819194	2.34e-06	-0.654664	0.00180098
ZNF148	-0.818298	0.144938	0.00979207	0.959291
HDDC2	-0.817263	1.71e-10	-0.174509	0.387431
ENPP1	-0.816899	0.000175652	0.202263	0.467335
PTPRG	-0.816544	4.96e-11	-0.488722	0.0876188
UNC5CL	-0.81563	0.000828937	0.295559	0.341835
SH2D4A	-0.814354	0.000715267	-1.10609	1.03e-06
MIA3	-0.81358	1.43e-08	0.680428	8.39e-06
VWA5A	-0.812177	0.000103263	-0.494019	0.00684306
TSC22D2	-0.811848	3.33e-05	-0.515357	0.014913
PRAF2	-0.811203	0.000574922	0.176123	0.386216
CD99L2	-0.810221	0.0203982	0.895544	8.21e-06
PPFIBP2	-0.810092	4.68e-07	-0.715283	0.000576995
RERE	-0.809089	0.000151173	-0.30043	0.0730805
VKORC1L1	-0.808612	0.00106108	0.445936	0.0448037
CARMIL1	-0.808548	7.99e-09	-1.22903	1.85e-06
KIAA1143	-0.807375	0.000109213	-0.747299	1.3e-05
PRKACB	-0.807137	7.74e-12	-0.173918	0.378279
SPATA5L1	-0.805533	0.00758231	0.499624	0.0382178
DOCK7	-0.805282	1.83e-07	0.250049	0.14861
CC2D1B	-0.805193	2.05e-05	0.0758333	0.683595
EXOC5	-0.805185	8.77e-09	-0.263784	0.122013
ACOT7	-0.804313	0.0192095	1.89233	1.46e-10
ISYNA1	-0.803272	0.000251771	-1.9604	4.17e-13
ZZEF1	-0.802996	1.39e-05	0.0118818	0.952239
ABCD3	-0.802787	0.000326061	-1.17519	8.33e-08
PURA	-0.802407	5.96e-10	-0.465822	0.0183217
FNBP4	-0.802152	0.0449811	-0.196259	0.367346
MRPL21	-0.80191	8.12e-07	-0.354072	0.0295461
GGT7	-0.801653	0.00400691	-0.393135	0.020381
INPP5A	-0.799682	0.0257868	-0.527517	0.00425233
SLC25A29	-0.799559	0.0280076	-2.29615	5.59e-37
FLNA	-0.799293	0.304372	0.208976	0.575106
TOLLIP	-0.799229	1.74e-08	-0.431051	0.0160335
CFL2	-0.79917	1.19e-11	-0.417975	0.0504675
SLC25A20	-0.799107	0.00231876	-1.11792	2.53e-07
MTARC1	-0.798864	0.000227889	-1.18215	1.86e-05
ZMYND8	-0.797565	7.8e-07	0.128884	0.443688
AGA	-0.79736	2.54e-12	-0.165411	0.371024
SCIN	-0.797082	0.000448157	-1.45117	0.000326314
BRD3	-0.796434	0.000186868	-1.22918	1.19e-13
BIN1	-0.796001	0.000199835	-0.0914194	0.736345
REXO2	-0.795238	9.62e-11	0.0993572	0.613233
RASAL1	-0.794771	0.00461982	-2.4195	2.69e-17
LYZ	-0.794085	0.0105261	4.08719	2.79e-25
MAT2B	-0.792587	2.29e-05	-0.0757651	0.738267
FXR2	-0.79194	8.11e-13	-0.243292	0.148533
EZR	-0.790556	3.76e-06	-0.961102	0.00331877
PTGIS	-0.790385	0.0460098	-1.12109	0.0428216
FERMT2	-0.790009	9.42e-10	-0.851492	0.000118958
NDUFAF1	-0.78999	5.59e-05	-0.514614	0.00359483
SF1	-0.788889	5.5e-05	-0.519534	0.00233074
RETSAT	-0.788359	3.49e-05	-0.396712	0.132696
PCBD2	-0.787845	6.15e-06	-0.39508	0.0675026
LIMS2	-0.786727	0.0105545	-0.892051	0.014913
ASL	-0.784962	0.000244062	0.178084	0.307879
RBM4	-0.784867	3.03e-10	-0.40271	0.0181725
PLPP3	-0.783358	0.00882561	-0.11581	0.78199
KLC2	-0.782503	1.47e-05	-0.855417	1.35e-06
ATXN3	-0.781668	3.89e-06	-0.80735	1.17e-05
LSM12	-0.780747	6.02e-09	-0.0344317	0.900107
CAVIN2	-0.779972	1.83e-06	-0.650038	0.0353893
HGD	-0.779802	0.000532561	0.408687	0.123604
PSME3IP1	-0.779352	0.00117575	-0.115569	0.486757
RABGAP1L	-0.779221	0.00239011	-0.36842	0.01897
PRXL2B	-0.778818	3.2e-05	-0.936731	2e-06
GNA11	-0.778773	0.00321878	-0.961269	2.82e-09
POLR1D	-0.77876	0.00259492	0.372382	0.0315809
CHID1	-0.778287	3.5e-09	-0.310342	0.119404
BNIP1	-0.777384	2.27e-07	0.422264	0.0422952
TMX4	-0.777372	0.0753931	-0.603362	0.00111576
COL18A1	-0.776149	4.2e-08	0.0194604	0.946612
DUSP9	-0.776013	0.000633565	-5.89729	9.75e-25
SIPA1L1	-0.775964	0.000446016	0.143684	0.423779
PICALM	-0.775671	4.81e-07	-0.114	0.525575
PPP1R3E	-0.775535	0.0108977	-1.0563	8.68e-07
SMARCA2	-0.775078	4.93e-10	-0.58608	7.88e-05
HBA2	-0.774687	0.0318177	-0.240601	0.645812
DHRS1	-0.772995	0.000368858	-0.88641	7.79e-07
PIGR	-0.772417	0.00302326	-5.20889	5.6e-10
SRSF11	-0.770064	3.65e-08	-0.596286	0.00418412
ALPL	-0.768988	9.89e-07	1.93853	0.000128113
MRPS27	-0.768439	1.71e-07	0.153767	0.43763
PCM1	-0.766089	8.53e-07	-0.472686	0.00392379
OXR1	-0.764703	6.23e-05	-0.220649	0.40655
ANKS1A	-0.764514	1.09e-05	-0.28931	0.130029
BASP1	-0.763916	9.8e-05	2.29803	9.54e-15
ARHGEF10L	-0.763158	1.17e-05	-0.645592	7.01e-06
TSR2	-0.763054	0.00903888	-0.421635	0.00471548
ATE1	-0.761031	2.96e-06	-0.543006	0.000623709
RICTOR	-0.759901	9.38e-07	-0.217566	0.216076
SPR	-0.759112	0.00023318	-0.047113	0.801092
CCDC28A	-0.757355	0.0815327	-0.594636	0.000494689
HMGB3	-0.756406	3.7e-05	-1.37599	4.73e-08
ACOT8	-0.756345	0.000546749	-0.621938	0.000211324
MT1L	-0.755835	0.0519858	1.03535	0.00154315
NME3	-0.755628	0.130328	0.730963	1.48e-05
RAB23	-0.753848	0.0129581	0.395637	0.328429
LIMCH1	-0.753837	7.59e-07	-0.379308	0.0641375
FRK	-0.75339	0.000924773	-1.27736	2.46e-16
HNRNPM	-0.752099	1.06e-05	-0.284075	0.0995433
MCC	-0.751988	2.19e-05	-0.0934679	0.777414
CLTA	-0.751696	4.78e-07	-0.419055	0.0175545
SPIN1	-0.751673	6.81e-08	-0.782786	3.65e-07
ADH5	-0.750885	3.3e-09	-0.789356	2.19e-05
FYTTD1	-0.75068	9.93e-06	0.0934841	0.593259
DCAKD	-0.750097	5.13e-05	-0.75587	1.32e-06
PTPN23	-0.749808	5.2e-09	-0.605658	0.000545861
VDAC3	-0.749379	1.11e-07	-0.613921	0.000744087
NIT2	-0.748576	0.000414056	0.424844	0.0863217
PALLD	-0.746876	0.00266231	-0.435198	0.169879
SET	-0.746867	0.101602	-0.514391	0.00234361
TBC1D1	-0.745702	0.00628378	-1.30373	9.5e-14
MAPK8	-0.74549	0.000721794	-0.464826	0.00453526
DNAAF5	-0.74511	0.00203888	0.908641	3.49e-05
RNPS1	-0.744487	3.42e-09	0.02782	0.903733
ARSL	-0.744081	6.59e-05	1.33938	8.85e-10
SUMF2	-0.743652	3.85e-11	-0.328649	0.0789102
MT1E	-0.743615	0.000386208	-0.168401	0.72541
RCOR3	-0.743096	9.19e-06	-0.47021	0.00517632
MYL6	-0.742679	0.000260636	-0.916596	6.4e-05
PNPLA6	-0.740949	9.12e-07	-0.139674	0.433471
TRIP6	-0.739664	4.71e-10	0.0201718	0.923043
UGP2	-0.73913	6.25e-07	-0.00233782	0.991937
PFKM	-0.739065	0.000294066	-1.13742	2.23e-09
RBP7	-0.738925	3.56e-06	-0.878835	0.0280961
KDM4B	-0.737899	0.00126807	0.915518	1.68e-07
MINDY1	-0.73776	0.000597551	-1.08993	3.94e-07
MAOA	-0.737432	0.0222435	-0.416285	0.359334
SMARCD1	-0.737181	0.0169463	-0.512741	0.00217507
RAP1B	-0.737119	0.289168	0.575163	0.000420694
SYNPO2	-0.73662	0.0190397	-0.439254	0.371319
LAGE3	-0.73624	0.112727	0.903547	7.31e-05
SLCO4C1	-0.735644	0.0254492	0.00949393	0.981761
IQSEC1	-0.735019	6.52e-05	-0.190407	0.387516
ARGLU1	-0.734834	9.99e-10	-0.807733	0.00152067
FKBP3	-0.734223	4.95e-12	-1.00269	1.97e-10
ITGA7	-0.733194	0.00395794	0.244006	0.430715
HSPA8	-0.733185	0.00177099	-0.930617	0.000101883
NAXE	-0.732777	2.27e-09	-0.777132	6.9e-06
TP53RK	-0.73249	6.62e-07	-0.0465928	0.82375
RSBN1	-0.732181	0.0127054	-0.294928	0.0478465
SLC25A46	-0.731657	0.0101044	0.119098	0.508379
CLIC4	-0.730829	0.000318344	0.721876	0.0136721
ZW10	-0.729747	4.15e-05	0.391263	0.0653436
VAMP2	-0.728634	1.21e-09	-1.01948	1.83e-10
POGZ	-0.727875	4.98e-05	-0.901184	3.53e-05
SHROOM2	-0.727739	0.000161782	-0.813134	0.017445
ZFP36L2	-0.725874	0.241933	-0.838018	0.000318589
EMC3	-0.725634	0.00505868	-0.671778	1.74e-05
CDC37L1	-0.725211	2.13e-05	-1.04749	7.33e-11
SCFD2	-0.724617	2.8e-05	0.651521	0.000238608
MAPKAPK3	-0.724412	0.170254	-0.974659	6.22e-08
CCDC93	-0.724218	1.4e-05	0.303364	0.069485
HINT3	-0.723817	3.39e-06	-0.598448	0.00082124
ITPRID2	-0.723703	0.000146445	-0.373179	0.0811185
GPX4	-0.723373	1.18e-06	-0.87364	0.000845675
ADCK1	-0.723066	0.00229111	-1.03566	1.85e-06
PCMTD1	-0.722157	1.73e-06	-0.960713	3.67e-06
FUBP3	-0.721667	7.48e-10	-0.342041	0.0301205
EHD4	-0.721585	1.45e-07	-0.216283	0.283088
DCAF1	-0.721275	1.04e-07	-0.638303	3.86e-05
PROM1	-0.721006	0.000177235	-5.29073	1.05e-13
CEBPD	-0.720811	0.000117635	0.504433	0.109755
DMTN	-0.720171	4.3e-08	-1.72893	4.7e-10
NAPG	-0.719247	1.09e-09	-0.382314	0.0175185
PARK7	-0.718836	2.41e-08	-0.357034	0.105983
GTF2F2	-0.717491	9.51e-05	-0.0186706	0.928174
RTRAF	-0.717353	1.89e-12	-0.371923	0.0201805
SRSF7	-0.717202	5e-10	-0.36713	0.0317161
MRPS10	-0.717063	2.58e-05	-0.0779658	0.704361
GRB14	-0.7166	0.0557624	-1.55742	3.44e-06
KANK2	-0.716539	1.21e-05	-0.666395	0.00510924
ALAD	-0.716452	0.150501	-1.00603	1.63e-09
NELFB	-0.715311	7.19e-06	-0.476924	0.00207545
ARL6IP6	-0.715189	9.97e-05	0.776883	6.65e-06
HNRNPDL	-0.714757	0.000576924	-0.55833	0.0047647
PRRC2A	-0.713704	8.47e-09	-0.223225	0.331708
DAP	-0.712396	9.78e-11	-0.437447	0.0957764
TBC1D23	-0.712271	0.0780052	0.57886	0.00139878
LUZP1	-0.71204	4.21e-11	-0.301737	0.10571
HAX1	-0.712028	0.000299505	0.378488	0.0343137
SGCE	-0.711897	0.00371007	0.956671	0.00308465
XPC	-0.711741	4.59e-07	-0.636674	0.00129944
AIMP1	-0.71138	3.16e-10	-0.254202	0.11441
HDGFL2	-0.711309	3.88e-09	-0.175945	0.307497
GANAB	-0.710489	7.23e-05	0.762676	0.000130565
ASRGL1	-0.710288	0.0257379	-1.84949	5.6e-07
AP1AR	-0.70991	0.000927893	0.0496176	0.824608
MIA2	-0.709756	1.59e-05	-1.0847	5.42e-07
SECISBP2	-0.709264	9.06e-06	-0.562378	0.000346704
CEP135	-0.708172	3.92e-06	-0.0715006	0.757271
ADK	-0.707899	1.58e-05	-1.18767	1.24e-10
PDLIM7	-0.707561	0.142531	0.284637	0.55078
CBX1	-0.706958	5.39e-13	-0.851298	9.8e-08
RPS6KA5	-0.705459	1.79e-08	-0.357234	0.0564774
KAT7	-0.705447	0.000287536	-0.700555	2.31e-05
EIF4B	-0.705282	9.16e-11	0.0185239	0.926568
ENY2	-0.704882	1.11e-08	-0.106798	0.558078
SH3D19	-0.704644	0.00107692	-0.29461	0.142431
ARFIP1	-0.703908	4.06e-07	-0.478213	0.00175124
TSPO	-0.703108	0.287486	0.22888	0.250865
GSKIP	-0.703019	0.195668	-0.75823	1.38e-06
DTNA	-0.702887	0.204288	1.14534	0.000217093
TFIP11	-0.702847	4.49e-05	-0.0945667	0.647124
WIPF2	-0.701481	1.41e-06	-0.224034	0.185558
FAM98B	-0.700816	7.21e-15	-0.585205	0.00669394
RWDD1	-0.700468	2.86e-05	-0.576369	0.000113671
LRRFIP1	-0.700235	1.04e-07	-0.458907	0.039837
LAMA1	-0.70005	8.32e-05	0.487717	0.169555
PCYOX1	-0.69995	0.00491708	-0.643004	0.000548154
ATPAF2	-0.699893	8.22e-06	-0.40993	0.0343735
MCRIP2	-0.6996	0.0042594	-0.467741	0.0304375
PDK2	-0.699339	0.000182487	-1.29251	2.57e-08
MAN1C1	-0.699295	0.0291482	-2.69601	4.97e-26
RAB5C	-0.699258	4.85e-08	-0.565081	0.000489254
TMED8	-0.698977	4.84e-06	-1.01604	1.43e-08
SASH1	-0.698608	0.000209753	-0.679242	0.000944294
ZNF638	-0.698493	4.01e-08	0.0729076	0.707823
ACIN1	-0.698389	5.57e-11	-0.626698	0.000430984
MAPK1IP1L	-0.697804	8.63e-10	-0.811471	6.65e-08
TSPYL5	-0.697371	0.000421029	-2.64075	1.31e-30
BCLAF1	-0.697205	2.84e-06	-0.697474	2.75e-06
SMARCB1	-0.697082	9.18e-05	-0.0873125	0.626493
AJUBA	-0.696926	0.00205051	-0.925522	2.94e-05
LAMP1	-0.696014	2.03e-12	-0.839565	2.08e-07
CSTF3	-0.69539	0.000211434	-0.0926485	0.601496
ARPC1A	-0.694587	3.14e-10	1.14174	4.22e-07
DNTTIP2	-0.694065	0.000702793	0.136752	0.410086
SLC3A1	-0.693695	0.000315753	-1.45095	0.000984558
TRIP11	-0.692707	3.22e-06	-1.13852	1.48e-13
PDP1	-0.692471	1.91e-14	-0.669096	0.000416872
DNAJB2	-0.692406	2.36e-05	-0.526216	0.016501
SYNM	-0.692126	0.00500265	0.91998	0.00382685
TMOD3	-0.691559	6.6e-09	0.0833648	0.640789
SMNDC1	-0.691462	0.0253189	-0.0105324	0.961866
CYB5R2	-0.691331	0.11902	-0.316848	0.440603
PFN2	-0.690293	3.65e-08	-0.795645	0.00481403
DPP4	-0.689804	1.26e-05	1.68381	3.47e-08
ATP6V1C1	-0.688783	0.000862396	0.341004	0.0404976
UBAP1	-0.688627	0.00574897	-0.0597872	0.74475
NEDD8	-0.68766	6.48e-09	-0.80447	5.33e-08
RBPMS	-0.687129	1.58e-06	-0.286204	0.176726
DYNC1LI1	-0.686885	0.000144386	-0.0839529	0.683595
SF3B6	-0.686448	1.96e-07	0.0602028	0.749898
VAPA	-0.68642	1.23e-11	-0.481623	0.00519576
YME1L1	-0.686145	1.66e-06	0.300968	0.080827
UBL5	-0.685953	1.12e-06	-1.00932	1.19e-08
PLS3	-0.685541	1.11e-09	-0.547598	0.0190282
BICD1	-0.685528	0.0143241	1.34374	1.43e-07
HMGA1	-0.685462	0.00185901	-0.048819	0.917898
GALNS	-0.685172	2.4e-05	1.69994	1.72e-09
SREK1	-0.685024	5.71e-08	-0.442415	0.014079
AP3M2	-0.68444	0.00136641	-0.310301	0.137946
THRAP3	-0.684438	4.14e-09	-0.310465	0.0516223
RBM17	-0.684433	0.00662569	-0.292255	0.0847587
SON	-0.684396	6.73e-11	-0.883381	0.000105552
PRPF40A	-0.683515	4.68e-07	0.0238651	0.902301
BTF3	-0.683093	1.39e-07	0.355302	0.0801039
PDLIM4	-0.682381	0.0127365	-1.65529	9.34e-05
GMFB	-0.682147	1.09e-08	-0.921551	3.08e-10
SGCB	-0.681621	0.0243635	0.295999	0.243224
GOLM1	-0.680896	4.77e-06	-0.993752	0.000838349
TPMT	-0.680557	0.00130641	0.294789	0.104412
NFIC	-0.679935	0.00181072	-0.322606	0.0731209
EEF1D	-0.679451	0.000476127	0.0988813	0.613233
GNG12	-0.678934	3.6e-08	0.0537684	0.788051
SYAP1	-0.678867	1.72e-05	0.177133	0.421519
C1orf174	-0.678086	0.0076729	0.266821	0.147468
PRKCA	-0.677827	0.000214244	-0.118254	0.616472
RIPOR1	-0.677796	0.0019146	-0.207336	0.319889
SRSF3	-0.676019	4.62e-09	-0.766379	6.92e-06
LCLAT1	-0.675803	0.0124379	0.076217	0.690082
HMG20A	-0.675135	0.00117049	-0.0376945	0.859665
UAP1L1	-0.674675	1.93e-06	0.340119	0.0974587
CES2	-0.674595	0.0137385	0.78801	0.0100828
HSPG2	-0.672969	8.87e-05	0.0201799	0.949227
ZNRF2	-0.672834	9.92e-05	0.117387	0.61501
STX7	-0.67256	1.48e-05	-0.430109	0.0305629
TSC2	-0.67196	0.00197656	-0.0428278	0.81266
STX17	-0.671866	1.32e-05	-0.545525	0.000561565
PPP1R12B	-0.671527	0.0163671	-0.92018	0.00699162
OPA1	-0.669957	8.25e-05	-0.0590625	0.777317
SNX5	-0.669813	9.12e-05	-0.294419	0.10215
TSC22D1	-0.669076	0.0639201	-1.57135	6.2e-11
BANF1	-0.66853	1.32e-07	-0.148139	0.471466
MFSD8	-0.668118	0.000401188	0.205077	0.38653
PARD3	-0.668114	7.03e-06	0.526203	0.00667558
SLK	-0.667717	1.96e-10	-0.435509	0.0155519
SMYD3	-0.667451	4.23e-06	0.57142	0.0116049
DHX29	-0.667029	1.25e-07	-0.363103	0.0307415
VPS37C	-0.666869	4.74e-06	0.140563	0.496586
EWSR1	-0.666782	9.65e-05	-0.2323	0.202794
PRKRA	-0.666059	8.12e-10	-0.269238	0.0886126
MTCH1	-0.665836	0.00366664	-0.214178	0.335193
LARP4B	-0.665393	0.000181884	-0.347789	0.0186493
LYRM7	-0.664374	0.000526631	0.0075132	0.969378
GSTP1	-0.664196	1.64e-05	-1.05743	6.42e-05
NCOA7	-0.664079	6.73e-07	-0.919123	0.000802713
GTF2I	-0.663508	9.37e-09	0.00265243	0.988679
NTPCR	-0.662581	8.85e-08	0.239729	0.158103
ANKMY2	-0.662318	4.77e-06	0.426063	0.0458994
ARSK	-0.662261	0.0449631	-0.0276313	0.914848
TMA7	-0.661651	1.86e-08	-1.25156	9.11e-14
MRTFB	-0.661312	0.00613493	-0.0340384	0.872892
ADNP	-0.66105	6.54e-09	-0.355281	0.0284221
LMBRD1	-0.660978	0.00239115	-0.890222	8.69e-06
TRAPPC12	-0.660642	0.00010031	-0.183282	0.253509
NQO1	-0.660458	0.000999044	0.396249	0.208505
GMPR2	-0.660449	1.21e-08	-0.774128	2.7e-07
RNF20	-0.660022	9.56e-08	-0.272238	0.0740822
TMOD2	-0.660017	3.12e-07	0.618649	0.0365482
EEF1E1	-0.659711	3.36e-07	-0.439888	0.0437227
PIH1D1	-0.659418	9.11e-05	-0.285287	0.0796881
TUBA4A	-0.65926	1.1e-05	0.443308	0.0105643
DCAF8	-0.658972	8.9e-07	-0.461618	0.0160999
HPRT1	-0.65815	7.93e-08	-0.892384	1.24e-07
GNPNAT1	-0.658132	4.16e-07	-0.828994	5.81e-05
GOSR1	-0.657709	1.37e-07	-0.301012	0.0473676
RPAP3	-0.657255	0.00016908	0.000631646	0.997575
ZMYM3	-0.657167	0.0407755	-0.0743412	0.736345
ITGA6	-0.656839	5.17e-06	-0.0169625	0.966794
ZNF428	-0.656784	4.38e-05	-0.557123	0.00247866
SEPTIN7	-0.656602	0.0385119	0.441356	0.0278112
PPP6R2	-0.655496	9.06e-06	-0.651868	0.000200961
PLLP	-0.655234	0.000744285	-0.476305	0.0571051
EPS15L1	-0.655059	3.29e-07	0.291811	0.137631
DDX3Y	-0.654688	1.38e-05	-0.285831	0.227749
SRSF5	-0.65441	4.93e-10	-1.11558	1.25e-06
PSME3	-0.653914	3.83e-06	-0.741081	2.07e-06
SNRPA1	-0.653839	5.48e-08	0.959938	4.51e-08
ACAT2	-0.653352	9.5e-07	-0.412042	0.0290596
HEBP1	-0.653165	6.04e-06	-0.632203	0.000637631
ASAH1	-0.652596	8.46e-09	-1.00014	7.85e-05
ARL15	-0.652232	1.12e-07	-0.614974	0.00358981
MFAP1	-0.651721	2.6e-06	-0.402501	0.00991552
CBR1	-0.651048	2.86e-05	-1.57382	9.47e-09
TOP2B	-0.650965	5.94e-06	-1.1757	1.35e-14
RBSN	-0.65054	4.87e-06	-0.446415	0.0069191
LRRC47	-0.649624	1.74e-09	-0.212484	0.156169
COMMD6	-0.649015	7.56e-05	-0.446631	0.0158364
USP8	-0.648789	0.00863025	-0.304102	0.0641916
TSPAN9	-0.648641	0.00746357	-0.113008	0.566628
PHLDB2	-0.648512	3.52e-09	-0.359804	0.0226008
UTRN	-0.648222	6.19e-07	-0.553144	0.00303886
PRPF3	-0.648164	2.58e-06	0.229719	0.23331
LRRC8A	-0.647827	0.250639	0.325037	0.0898659
CD82	-0.64761	0.132721	-0.402124	0.238451
GATD1	-0.646602	6.4e-08	-0.585191	0.000574107
RBM25	-0.646544	5.25e-07	-0.964767	1.28e-06
TBC1D5	-0.646434	2.04e-08	-0.630757	0.000381387
UPF3B	-0.646374	0.307053	-0.0481395	0.856141
DNAJC12	-0.646274	0.000209363	2.23997	1.53e-08
STAM2	-0.646081	5.5e-09	-0.405509	0.0178402
SPTLC1	-0.645914	1.33e-07	-0.101098	0.5763
CDC42BPB	-0.645664	1.4e-12	-0.876194	5.4e-07
SRP9	-0.643931	2.28e-09	-0.35011	0.0439704
LIMD1	-0.643904	2.69e-07	0.185766	0.367066
ATAD3A	-0.642873	1.52e-09	0.486745	0.049055
NUMA1	-0.642441	6.22e-12	-0.22663	0.204453
WASHC2C	-0.642356	1.58e-06	0.266296	0.125228
MYL9	-0.642286	0.0250647	-0.674811	0.149547
LACTB2	-0.641657	0.00270404	0.589495	0.0155394
CCDC124	-0.640939	8.19e-09	-0.0738923	0.664682
FGGY	-0.640774	0.0148597	0.519083	0.0190437
CAMLG	-0.639751	0.0311497	0.432802	0.00408995
KDM1A	-0.639688	1.94e-05	-0.118864	0.468582
CSRP2	-0.639526	3.59e-05	-0.512806	0.0452926
FAM168B	-0.639491	0.00301053	-0.549994	0.000241692
CCDC22	-0.639184	1.19e-05	0.302804	0.0877439
CHUK	-0.638589	0.0368091	-0.476652	0.00710397
PRKACA	-0.638131	3.98e-10	-0.394659	0.0428552
PPP4R3A	-0.637581	0.0012514	-0.333692	0.0620011
GAMT	-0.636505	0.00757209	-0.258482	0.623423
CHERP	-0.636497	2.99e-07	-0.311904	0.0653791
THSD4	-0.636	4.2e-05	-1.66165	4.69e-15
SYNRG	-0.635778	2.53e-05	-0.148581	0.406873
ZC3H14	-0.635528	5.67e-11	-0.620078	0.00056837
STAU2	-0.635505	1.07e-08	-0.256749	0.147214
OSBP2	-0.635453	0.00143078	-0.766258	0.0154825
LMNA	-0.634546	8.07e-06	0.19896	0.458973
RAB3IP	-0.634298	4.52e-06	-2.03647	1.98e-11
PPOX	-0.634165	0.000439982	0.0374307	0.828045
PUM1	-0.633243	2.87e-08	-0.23119	0.163659
SRP14	-0.633111	9.62e-10	-0.983903	7.72e-07
MOCS1	-0.631328	0.0360379	1.30825	0.000111479
TSPAN14	-0.630413	1.17e-05	-0.49206	0.0055021
TACC1	-0.630272	3.16e-12	-1.24378	2.55e-07
EPN1	-0.629138	5.29e-06	-0.748499	1.26e-05
TPBG	-0.626378	0.00208809	0.000471247	0.998632
CLTB	-0.625718	6.51e-07	-0.0206014	0.931279
ARF1	-0.625123	0.00420239	0.000776618	0.997575
STRN3	-0.624307	1.5e-07	-0.74726	0.000126138
UPF2	-0.622626	3.19e-06	-0.0465353	0.834066
GLO1	-0.622571	1.1e-10	-0.371006	0.027708
DDX1	-0.622324	3.82e-13	-0.156988	0.364581
NEXN	-0.62185	0.143272	-0.456126	0.379912
GSTA4	-0.620997	0.242974	-0.373208	0.0445946
RETREG2	-0.620348	0.000415254	-0.150774	0.435356
TRIP12	-0.619473	0.00663992	0.0893873	0.606922
NUDT19	-0.619258	0.00255541	0.206397	0.361006
MCRIP1	-0.618847	0.0295185	-0.346906	0.0503234
CLDN2	-0.618684	2.6e-05	-2.65705	0.0228511
TMEM167A	-0.618394	0.293154	0.504771	0.00481639
PKN2	-0.618309	4.45e-08	-0.0788254	0.676548
AGPAT1	-0.618226	9.7e-06	-0.0448301	0.82575
LSM14A	-0.618124	1.18e-06	-0.107477	0.54435
MTLN	-0.617549	0.00046945	-0.308022	0.0951017
UBL4A	-0.617048	1.92e-08	0.456072	0.0144642
PTPA	-0.616575	1.67e-08	-0.0189385	0.942228
SLTM	-0.616259	9.69e-06	-0.44295	0.0113005
NPL	-0.614912	0.018815	2.23405	2e-11
THUMPD3	-0.61417	8.35e-05	-0.74539	1.68e-06
DHX16	-0.61412	6.14e-07	0.0824515	0.666217
PTMS	-0.613627	1.24e-10	-0.235562	0.197334
C11orf96	-0.612874	7.19e-05	-0.584202	0.171835
SLC25A1	-0.612391	0.00603187	0.0139406	0.950694
F8A1	-0.612113	0.00393279	0.446988	0.0326013
NDE1	-0.611397	0.0246251	0.180388	0.377173
EMCN	-0.610772	0.000150346	-2.74184	1.73e-08
CREB1	-0.61029	5.46e-08	-0.221652	0.139842
EMILIN1	-0.609791	0.000179921	-0.106718	0.818199
BOD1L1	-0.609322	3.92e-06	-0.482345	0.00573433
BAG6	-0.609177	1.24e-09	0.0671829	0.774418
SNX29	-0.608972	0.00530191	-0.773681	3.03e-05
DFFA	-0.608493	6.47e-06	-0.356377	0.0211363
PNN	-0.608023	3.19e-06	-1.24007	2.73e-08
PHB2	-0.607926	4.7e-06	0.0664747	0.741738
PHF3	-0.607578	0.0470861	-0.154413	0.424608
YIF1B	-0.607149	0.045081	-0.110935	0.541815
DAD1	-0.607108	0.267746	-0.766585	2.64e-05
CELF1	-0.606614	5.2e-10	-0.146279	0.374304
TCEAL4	-0.606133	0.00893483	-0.669904	0.000101586
ADO	-0.606107	8.03e-05	-0.317079	0.0865958
IPO8	-0.605774	0.00251805	-0.345088	0.0311594
CAMSAP3	-0.605723	0.00943751	-2.06115	9.55e-06
CTNND1	-0.605261	3.78e-07	-0.157722	0.441773
TAX1BP3	-0.60494	7.45e-07	-0.255889	0.288511
CNNM2	-0.604563	0.00647486	-0.41226	0.0273536
FARSB	-0.604389	7.02e-09	0.671736	0.000720206
ARFRP1	-0.604297	0.000139602	-0.0330588	0.850629
PPFIA1	-0.604019	6.08e-08	0.0271008	0.88683
MTA1	-0.60343	0.00216161	-0.498892	0.0428415
GPS2	-0.60291	0.10943	0.515786	0.0439427
RARS2	-0.602474	0.00106137	0.415191	0.0125805
UGT2A3	-0.60243	0.000940509	2.26536	1.55e-05
ARID1A	-0.601673	1.62e-06	-0.675952	2.6e-05
OS9	-0.601158	0.00116408	0.7749	1.77e-05
CYBRD1	-0.600949	1.64e-05	-0.689157	0.0197497
SYPL1	-0.600625	0.211251	-0.587085	0.0011373
PABPC4	-0.600391	4.17e-09	0.323634	0.0772851
MAVS	-0.600127	3.31e-09	-0.50397	0.00299786
P3H3	-0.599768	0.0810364	0.174251	0.73175
DHX36	-0.599619	7.77e-05	-0.474888	0.00471026
GNL1	-0.598558	6.92e-09	-0.100976	0.747135
COPS7A	-0.598391	3.5e-10	-0.119764	0.500722
BOLA1	-0.598089	7.97e-06	-0.0804319	0.727586
RBM27	-0.597354	3.84e-05	0.0496411	0.851249
DMD	-0.596282	0.0361401	0.217348	0.330829
RNF13	-0.595866	0.0056299	0.443237	0.0199239
GATAD2A	-0.595794	3.57e-07	0.176215	0.28732
C6orf47	-0.595325	1.4e-05	-0.0134538	0.942674
PAK4	-0.59505	8.11e-06	-0.818313	2.23e-05
RWDD4	-0.594832	7.44e-06	-0.150453	0.437971
CTNNB1	-0.594822	3.87e-06	-0.24547	0.244667
GDAP1	-0.594469	7.3e-06	-1.53283	1.95e-08
DR1	-0.59375	1.73e-06	-0.299161	0.0571167
RNF214	-0.592869	8.78e-06	-0.0387108	0.847302
RNF40	-0.592232	1.55e-08	0.262212	0.121943
AKAP8L	-0.591639	0.000122498	-0.325653	0.065302
PLRG1	-0.591471	0.000574497	-0.516797	0.000994236
ZFR	-0.59057	3.7e-09	0.0353238	0.86813
DBN1	-0.59056	1.38e-05	-1.12609	1.6e-05
PTP4A2	-0.589974	0.0670848	0.484708	0.0396972
ZNF512	-0.58891	6.88e-08	-0.111579	0.569622
ERAP2	-0.588668	0.00119254	1.19321	5.49e-06
PCTP	-0.588203	0.205257	0.52462	0.00437759
FAM210A	-0.588165	0.00060563	0.95767	1.41e-08
NT5DC2	-0.587947	0.00034835	-0.0521467	0.871404
NCBP3	-0.587572	6.71e-07	-0.38973	0.0282623
SNW1	-0.587391	0.000113594	-0.263628	0.0808387
UBTF	-0.586783	1.6e-07	-0.810268	2.98e-08
RPRD2	-0.58629	5.33e-08	0.0554805	0.806622
MARS1	-0.586011	7.89e-10	0.0664556	0.772767
PYM1	-0.58386	8.11e-05	-0.0595885	0.736172
[truncated: 4,007 more rows]
[truncated: 357 more columns]

## Sheet: Supp Figure 2
Supplementary Figure 2B. Plasma glucose m+6 enrichment curves of patients during the infusion, blood glucose concentrations at time of tissue sampling are shown in Table 1.
ID	Time (minutes)
	0	10	30	60	90	95	102	120	145
P16	0	0.331293	0.262591	0.267624	0.282803			0.292366
P17	0	0.275572	0.247298	0.261399	0.285714			0.289785	0.311196
P18	0	0.3406	0.281173	0.303087	0.325985			0.304679
P19	0	0.346095	0.280286	0.275058	0.280068	0.291049
P22	0	0.295063	0.250347	0.262234	0.285271		0.28624
Supplementary Figure 2C. Proportion of the total tissue pool (Fractional enrichment) of m+n for indicated central carbon metabolites.
Metabolite isotopologues	kidney		ccRCC
	mean	SD	mean	SD
Glucose m+0	0.8264	0.0373339	0.835767	0.0416209
Glucose m+3	0.00864382	0.00381367	0.00782594	0.00495279
Glucose m+5	0.000422001	0.000428912	0.000681863	0.000791193
Glucose m+6	0.164534	0.0345497	0.155725	0.0371754
Hexose Phosphates m+0	0.840207	0.056104	0.815809	0.0568888
Hexose Phosphates m+1	0.0284932	0.0165443	0.012566	0.00915219
Hexose Phosphates m+3	0.0437164	0.022511	0.0309322	0.0158768
Hexose Phosphates m+6	0.0774537	0.0234469	0.130217	0.0520408
2/3-PG m+0	0.853072	0.0550427	0.903815	0.0580661
2/3-PG m+1	0.00438963	0.00601277	0.00204549	0.00485881
2/3-PG m+3	0.142538	0.0551334	0.0941391	0.0564645
Lactate m+0	0.819099	0.070235	0.85256	0.0550559
Lactate m+1	0.0143274	0.00556262	0.0105624	0.00529577
Lactate m+2	0.0130822	0.00596213	0.00985952	0.00449082
Lactate m+3	0.153491	0.0606169	0.127018	0.0476345
Glutamine m+0	0.96976	0.00982978	0.978974	0.0107701
Glutamine m+1	0.0101453	0.00282748	0.00550939	0.00309128
Glutamine m+2	0.0168239	0.00582579	0.0131364	0.00683354
Glutamine m+3	0.00308144	0.0013438	0.00224072	0.00099321
Glutamine m+4	0.000189505	0.000170417	0.000139911	0.000231703
a-ketoglutarate m+0	0.941307	0.0223413	0.968303	0.018228
a-ketoglutarate m+1	0.0193813	0.00526536	0.0076334	0.00590283
a-ketoglutarate m+2	0.0346526	0.0152018	0.0217652	0.0118262
a-ketoglutarate m+3	0.00427092	0.00297011	0.00210105	0.00123891
a-ketoglutarate m+4	0.000388052	0.000605974	0.000197605	0.000346001
Citrate m+0	0.947146	0.0181905	0.980844	0.0219377
Citrate m+1	0.0290761	0.00704323	0.0108633	0.00973682
Citrate m+2	0.0163682	0.0116448	0.00581493	0.0102554
Citrate m+3	0.00659925	0.00270899	0.00207704	0.00189846
Citrate m+4	0.000809943	0.000634987	0.000400732	0.000420189
Fumarate m+0	0.935182	0.0200957	0.968621	0.014328
Fumarate m+1	0.0278694	0.00639837	0.00961199	0.00805345
Fumarate m+2	0.026563	0.01008	0.0167424	0.00831295
Fumarate m+3	0.0103858	0.00777822	0.00502418	0.00603923
Supplementary Figure 2D. Patient isotopologue profiles of the indicated central carbon metabolite Log2FC (ccRCC vs kidney).
	P16			P17			P18		P19	P22
Hexose Phosphates m+0	-0.0792929	0.376604	-3.07372	-0.00256904	-1.85255	-1.02066	-0.402029	0.0186697	-1.1426	-0.570901	-0.644133	-0.722451
Hexose Phosphates m+1	-0.694086	-5.69678					-1.89577	-0.707905	-2.40036	-0.82729	-0.0797929	-2.45751
Hexose Phosphates m+3	-0.727761	-1.59932		0.0135947	-0.552647	-0.766845	-0.936461	0.0586966	-1.60258	-0.154728	0.469615	-1.10959
Hexose Phosphates m+6	0.24968	0.253633	-1.95606	0.707253	-1.64592	-1.18284	1.45144	1.19771	-0.0794933	-0.319235	0.123247	-0.836192
Lactate m+0	1.1432	0.690878	1.31266	-0.956263	1.61229	-0.790705	0.656446	0.891272	1.24456	2.11032	2.69127	2.23832
Lactate m+1	0.537227	-1.22846	-1.26824	-1.22181	0.202809	-0.336373	0.936047	1.25826	1.27735	1.70863	2.42556	0.0283369
Lactate m+2	0.478102	-1.10893	-1.27332	-1.29602	0.0487248	-0.60388	1.05083	1.3888	1.36305	2.01742	2.62291	0.296196
Lactate m+3	0.795995	-0.507527	-0.427816	-1.91926	-0.115426	-1.70101	1.4628	1.78313	1.703	2.13565	2.33902	0.178289
Malate m+0	-0.0424795	-0.141999	-2.96234	0.708931	0.0942709	1.11971	0.207997	0.129089	-0.393024	-0.483516	-0.348858	-0.898045
Malate m+1	-1.11932	-2.03174	-6.08976	-0.903382	-1.62313	0.498665	-0.777406	-0.455025	-2.56582	-1.75275	-2.3339	-2.06448
Malate m+2	-0.649188	-1.58277	-6.05401	-1.20322	-1.69082	0.375193	-0.182099	0.125566	-1.64052	-0.324213	-0.562107	-0.568932
Malate m+3	-0.598864	-1.51329	-5.53319	-1.43755	-2.60993	-1.0171	0.575663	0.356382	-0.229581	-1.51359	-1.61565	-1.91481
Malate m+4	-0.734259	-3.09751	-	-4.07361		-1.76228	0.486296	0.837913	-0.60548	-2.00426	-1.75545	-2.45866
Supplementary Figure 2E. Fractional enrichment of labelled metabolites detected in patients’ plasma at time of tissue sampling.
		FE%
		mean	SD
Glucose_m+6		0.284314	0.0328331
Lactate_m+3		0.0838298	0.0163454
gluconate_m+6		0.069399	0.01951
Alanine_m+3		0.0604308	0.00806815
2/3-Phosphoglycerate_m+3		0.0468657	0.023195
hexose phosphate_m+6		0.0438827	0.0333732
S-adenosylmethionine_m+3		0.0422411	0.00556859
glucuronate_m+6		0.0310456	0.0210811
glutamate_m+2		0.0292969	0.00538788
2-ketoglutarate_m+2		0.0247228	0.00579776
erythronate_m+4		0.0243189	0.00445098
glutamate_m+1		0.0233232	0.00546622
succinate_m+2		0.0230542	0.0186056
glucose_m+3		0.0219112	0.00605262
Malate_m+1		0.0211806	0.00886208
aconitate_m+1		0.019291	0.00591227
orotate_m+1		0.0188668	0.00711322
2-ketoglutarate_m+1		0.0185549	0.0070915
erythritol_m+4		0.0178866	0.0067102
pentitol_m+5		0.0173225	0.0165324
glutamine_m+2		0.0156772	0.0038111
Malate_m+2		0.0146137	0.00419836
glucuronate_m+3		0.0145631	0.00979081
Lactate_m+1		0.0138444	0.00441758
pentitol_m+2		0.0136594	0.00974158
Lactate_m+2		0.0122303	0.00398254
fumarate_m+1		0.0112897	0.0252445
glutamine_m+1		0.0111833	0.00309181
Malate_m+3		0.0108392	0.00333443
citrate_m+1		0.0103814	0.00275498
fumarate_m+2		0.0076203	0.00708624
Alanine_m+1		0.00744634	0.00178383
Alanine_m+2		0.007244	0.00168583
pyroglutamate_m+2		0.00691502	0.00251848
pentitol_m+3		0.00674355	0.00864757
succinate_m+1		0.00555302	0.00778981
gluconate_m+3		0.00552187	0.00410768
glutamate_m+3		0.00541066	0.00185687
aconitate_m+3		0.00504208	0.00088268
2-ketoglutarate_m+3		0.00437748	0.00139978
aconitate_m+2		0.00408847	0.0028786
glutamine_m+3		0.0032067	0.00099486
erythronate/threonate_m+3		0.00288453	0.00117901
arginine_m+1		0.00255161	0.00037559
citrate_m+3		0.00233456	0.00053095
Supplementary Figure 2F. Correlation plot comparing protein and RNA expressions of the Log2FC (ccRCC vs kidney) for indicated features from the MGSS glycolysis & gluconeogenesis pathway.
	Log2FC_Protein	Log2FC_RNA
ALDOA	1.86334	1.35704
ALDOB	0.92501	1.35704
ALDOC	0.992728	2.21561
BPGM	1.40611	-0.712225
ENO2	0.710605	3.79258
FBP1	-3.43357	-2.16163
G6PC3	-0.462263	-0.347337
GAPDH	0.476596	1.01125
HK1	-0.301288	0.561673
HK2	2.79636	5.38315
HK3	3.24615	3.60575
HKDC1	0.476688	1.6873
LDHA	1.74556	1.34909
LDHB	-1.70832	-1.97005
LDHD	-3.11206	-2.82521
PCK1	-2.79502	-5.3838
PCK2	-3.83708	-1.26309
PFKFB2	-1.17346	-2.20616
PFKFB3	-1.3669	-1.98165
PFKM	-0.739065	-1.13742
PFKP	2.63983	2.1747
PGAM1	0.521935	1.10704
PGK1	0.834283	1.18138
MCT1	0.984463	4.72089
MCT2	-1.83699	-2.37877
SLC25A11	-1.02537	-0.765541
OGC	2.60788	3.12238
GLUT3	3.75215	3.44377
SMCT2	-1.23014	-4.28262
TPI1	0.401828	0.604866

## Sheet: Supp Figure 3
Supplementary Figure 3A. Bar graph comparing the Log2FC (ccRCC vs kidney) of the no. of significant features detected in warm ischaemia time (WIT) compared to in vivo in the indicated omics datasets.
		Upregulated	Downregulated
Metabolome		0.920566	-0.354665
Proteome		0.142092	-0.104712
Transcriptome		0.105845	-0.371797
Supplementary Figure 3B. Correlation plot comparing protein in vivo and WIT NES for the MGSS GSEA comparing ccRCC vs kidney.
Name	NES_IV	p.adj_IV	NES_WIT	p.adj_WIT
ALANINE AND ASPARTATE METABOLISM	-1.82002	0.00421492	-1.80244	0.00689
AMINO AND NUCLEOTIDE SUGAR METABOLISM	0.924258	0.790699	0.93771	0.768714
ARGININE AND PROLINE METABOLISM	-1.70429	0.0154188	-1.6918	0.0183247
ASCORBATE UPTAKE	-1.30741	0.249064	-1.32709	0.220452
BETA-ALANINE METABOLISM	-0.869645	0.721336	-0.874321	0.717136
BILE ACID BIOSYNTHESIS	-1.25407	0.284915	-1.22861	0.304531
BIOTIN METABOLISM	1.13324	0.926074	1.14375	0.889533
CARBONIC ACID METABOLISM	-1.12951	0.417925	-1.14759	0.395767
CARNITINE SHUTTLE	-1.27513	0.265765	-1.26437	0.279605
CHOLESTEROL METABOLISM	0.866202	0.848008	0.849911	0.879191
CHONDROITIN AND HEPARAN SULFATE BIOSYNTHESIS	-0.846679	0.745046	-0.859817	0.727718
CHONDROITIN SULFATE DEGRADATION	-1.38523	0.160598	-1.36808	0.181488
CITRIC ACID CYCLE	-2.31674	0	-2.29447	0
COA BIOSYNTHESIS	0.591623	0.950283	0.589058	0.952051
CREATINE METABOLISM	-1.48453	0.091359	-1.49776	0.079189
CYCLIC NUCLEOTIDES METABOLISM	-1.14382	0.401515	-1.17439	0.365427
CYP METABOLISM	-1.30414	0.235209	-1.29594	0.255804
CYSTEINE METABOLISM	-1.78061	0.00727276	-1.76134	0.011304
DNA DEMETHYLATION	-1.08598	0.471977	-1.09231	0.462971
DNA SYNTHESIS	-0.892535	0.697713	-0.914428	0.676656
EICOSANOID METABOLISM	0.827121	0.864776	0.835728	0.851054
ETHANOL METABOLISM	-1.63128	0.0280372	-1.61762	0.0300929
FATTY ACID BIOSYNTHESIS	-1.00558	0.576217	-0.986338	0.61151
FATTY ACID METABOLISM	-1.73847	0.0120947	-1.75243	0.0113705
FATTY ACIDS OXIDATION, MITOCHONDRIAL	-2.23403	0	-2.25561	0
FATTY ACIDS OXIDATION, PEROXISOMAL	-1.9149	0.000991	-1.83609	0.00433679
FOLATE METABOLISM	-1.69631	0.0164771	-1.66002	0.0201929
FRUCTOSE AND MANNOSE METABOLISM	-1.81039	0.00430469	-1.79433	0.00736656
GABA SHUNT	-1.42245	0.134733	-1.41801	0.13276
GALACTOSE METABOLISM	-1.00854	0.58098	-0.988726	0.617895
GLUTAMATE METABOLISM	-2.02951	0.000429	-2.07247	0
GLUTATHIONE METABOLISM	-1.05688	0.511142	-1.05342	0.520294
GLYCEROPHOSPHOLIPID METABOLISM	-1.1168	0.429988	-1.09472	0.467812
GLYCINE, SERINE AND THREONINE METABOLISM	-2.30469	0	-2.2641	0
GLYCOGEN DEGRADATION	1.05397	0.92418	1.06037	0.823806
GLYCOGEN SYNTHESIS	1.30548	0.623901	1.27031	0.732487
GLYCOLYSIS AND GLUCONEOGENESIS	-1.29409	0.243703	-1.28967	0.259942
GLYCOSYLPHOSPHATIDYLINOSITOL (GPI)-ANCHOR BIOSYNTHESIS	0.799207	0.863011	0.783291	0.890048
GLYOXYLATE AND DICARBOXYLATE METABOLISM	-1.26103	0.280687	-1.25381	0.289942
HEPARAN SULFATE DEGRADATION	-1.19349	0.341457	-1.19137	0.351723
HISTIDINE METABOLISM	-1.23359	0.29155	-1.2348	0.308181
HISTONE METHYLATION	0.996072	0.757463	0.963473	0.831462
HYALURONAN METABOLISM	-0.954137	0.641299	-0.955694	0.642068
INOSITOL PHOSPHATE METABOLISM	-0.983864	0.60245	-0.984545	0.604669
KERATAN SULFATE BIOSYNTHESIS	1.07209	0.98653	1.06047	0.915165
KERATAN SULFATE DEGRADATION	-1.42235	0.130646	-1.37895	0.172491
KETONE BODIES METABOLISM	-1.47061	0.0995847	-1.49743	0.076446
LYSINE METABOLISM	-1.52502	0.0647478	-1.57449	0.0438874
METHIONINE METABOLISM	-1.68521	0.0171598	-1.66177	0.0210125
MULTIDRUG RESISTANCE	1.03365	0.806584	1.02422	0.832961
N-GLYCAN BIOSYNTHESIS	1.35509	0.591615	1.33818	0.634137
N-GLYCAN DEGRADATION	-0.806837	0.781115	-0.789884	0.804158
NAD METABOLISM	-0.763281	0.827835	-0.768243	0.821524
NUCLEOTIDE METABOLISM	0.726461	0.875258	0.745412	0.898393
O-GLYCAN BIOSYNTHESIS	1.04108	0.866156	1.07653	0.980547
OXIDATIVE PHOSPHORYLATION	-3.13974	0	-3.18372	0
PENTOSE PHOSPHATE PATHWAY	-1.44926	0.115764	-1.45195	0.107658
PHENYLALANINE METABOLISM	-1.52801	0.065374	-1.49704	0.0739521
PHOSPHATE METABOLISM	-1.14835	0.401009	-1.13169	0.413313
PHOSPHOINOSITIDE SIGNALLING	-0.536753	0.97883	-0.549175	0.97431
POLYAMINES METABOLISM	-1.24234	0.29604	-1.23435	0.301944
PORPHYRIN AND HEME METABOLISM	0.997775	0.816759	1.01669	0.779501
PROPANOATE METABOLISM	-0.952168	0.634425	-0.952258	0.636829
PROTEIN MODIFICATION	1.84292	0.0290982	1.85841	0.0274738
PTERIN BIOSYNTHESIS	-1.30558	0.245171	-1.27832	0.270053
PURINE BIOSYNTHESIS	1.72699	0.0661552	1.70002	0.0787006
PURINE METABOLISM	-0.808736	0.790076	-0.804373	0.796328
PYRIMIDINE BIOSYNTHESIS	0.939946	0.815912	0.94804	0.802171
PYRIMIDINE METABOLISM	-1.2358	0.294415	-1.15235	0.39538
PYRUVATE METABOLISM	-1.53211	0.0658916	-1.51552	0.0700744
RETINOL METABOLISM	-1.59491	0.0381812	-1.61833	0.0313878
RIBOFLAVIN METABOLISM	-0.934026	0.654889	-0.933772	0.655652
ROS DETOXIFICATION	-1.32762	0.225403	-1.33788	0.210605
SELENOAMINO ACID METABOLISM	-1.33332	0.223508	-1.3253	0.216855
SPHINGOLIPID METABOLISM	0.74334	0.899839	0.739807	0.860085
STEROID METABOLISM	-1.55881	0.0530811	-1.55843	0.0505116
SUGAR DEGRADATION	-1.38867	0.161779	-1.35714	0.190605
TAURINE AND HYPOTAURINE METABOLISM	-1.30507	0.239725	-1.27628	0.266353
THIAMINE METABOLISM	-0.583456	0.97353	-0.573527	0.979009
TRANSPORT, ENDOPLASMIC RETICULAR	1.17922	0.918992	1.17949	0.907064
TRANSPORT, EXTRACELLULAR	-1.63182	0.0293064	-1.68129	0.018706
TRANSPORT, GOLGI APPARATUS	1.43825	0.48464	1.44714	0.440044
TRANSPORT, LYSOSOMAL	-1.86344	0.00319158	-1.85003	0.00424015
TRANSPORT, MITOCHONDRIAL	-1.21306	0.318197	-1.20326	0.339304
TRIACYLGLYCEROL SYNTHESIS	-0.912669	0.676668	-0.903992	0.681298
TRYPTOPHAN METABOLISM	-1.68958	0.0167659	-1.66268	0.021996
TYROSINE METABOLISM	-1.82876	0.00391114	-1.8399	0.00419065
UBIQUINONE BIOSYNTHESIS	-1.42875	0.132421	-1.42513	0.129526
UREA CYCLE	-1.70514	0.0165201	-1.69088	0.0172644
VALINE, LEUCINE AND ISOLEUCINE METABOLISM	-2.35768	0	-2.31508	0
VITAMIN B6 METABOLISM	-1.17198	0.369008	-1.1897	0.34738
VITAMIN D	-1.2416	0.290664	-1.23714	0.311644
XENOBIOTICS METABOLISM	-1.60729	0.0351309	-1.60226	0.0343773
Supplementary Fig. 3C Volcano plot illustrating the metabolic differences between ccRCC samples in in vivo and WIT conditions.
Sample	Condition	2/3-phosphoglycerate	a-ketoglutarate	acetylcarnitine	aconitate	adenosine	ADP-ribose	Alanine	AMP	arginine	aspartate	ATP	Citrate	dihydroxyacetone phosphate	disaccharide	erythritol	erythronate	fumarate	gluconate	glucuronate	glutamate	glutamine	glyceraldehyde 3-phosphate	glycerate	glycerol 3-phosphate	glycerol	GMP	guanosine	hexitol	hexose phosphate	glucose	IMP	inosine	Lactate	malate	N-acetylaspartate	N-acetylglutamate	orotate	orotidine	pentitol	pentose phosphate	phosphoenolpyruvate	Proline	propionylcarnitine	pyroglutamate	S-adenosylhomocysteine	S-adenosylmethionine	sedoheptulose 7-phosphate	Succinate
P16 T _1	ccRCC	4.27473e+07	3.06886e+08	17278857650	6.17097e+07	8.90842e+08	6.53781e+07	3.68047e+08	9.53018e+08	4330624855	4.24216e+08	3.25966e+08	5385732433	5.27369e+06	1.4536e+07	4.46413e+06	507230105	6.09342e+07	7.03776e+08	3.51233e+07	1215282907	4.30905e+08	4.61497e+07	1.69376e+07	6.41425e+07	1.94224e+07	9.09727e+07	3.68711e+07	1.76045e+08	9.26878e+07	2.74389e+08	7.00912e+07	4.0814e+08	11630805881	1626240323	2.75772e+08	101058269	1.62169e+07	9.77662e+06	1.37004e+07	1.63092e+08	1.15366e+07	8038375597	8.58434e+08	2.70299e+08	2.04165e+08	1.18985e+08	2.19689e+07	7.13734e+07
P16 T _2	ccRCC	1.04548e+07	4.02685e+08	15909215032	8.18521e+07	10850854707	3.07504e+07	7.46286e+08	6.71033e+08	5058069221	7.85037e+08	4.80004e+07	5343068628	7.50263e+06	4.03547e+07	7.82709e+06	4.96893e+08	5.78146e+07	1272742029	8.57081e+07	1636384893	1046363026	7.21386e+06	3.19725e+07	1.23454e+08	3.5653e+07	3.83879e+07	4.15435e+08	2.91146e+08	1.16306e+08	1118624143	1.25217e+07	1007841258	7686215825	1498191055	3.81387e+08	1.35903e+08	6.39614e+06	1.49846e+07	1.90965e+07	9.53328e+07	6.17791e+06	7806789148	7.31282e+08	6.02749e+08	7.20652e+07	1.54694e+08	3.22493e+07	7.56244e+07
P16 T _3	ccRCC	2.24513e+06	2.62452e+08	10482785446	110914221	8550100347	1.54163e+07	1175507802	4.94258e+07	6435614258	8.24653e+08	2.33577e+07	1056247444	1.7185e+06	46039649	1.15187e+07	3.51239e+08	1.02851e+07	5.90065e+08	7.10436e+07	1258776285	1107951895	1.77984e+06	4.19566e+07	2.34382e+07	2.01884e+08	4.84539e+06	2.02339e+08	1.50269e+08	1.30165e+07	1115569345	2.04846e+06	2.67633e+08	11278963281	2.07472e+08	6.3868e+08	3.86267e+08	6.70906e+06	1.28804e+07	1.82629e+07	5.55898e+06	76340.8	12529056429	4.77651e+08	6.88702e+08	8.80484e+06	4.20421e+07	1.69102e+06	9.0084e+07
P17 T _1	ccRCC	734806	2.01799e+08	22289212229	4.70226e+07	5253943995	1.54218e+07	5.19919e+08	1048692024	3447410938	8.52399e+08	3.90417e+06	7.38696e+08	3.33614e+06	3.37683e+07	3.82901e+06	3.77076e+08	7.20478e+07	1310088564	3.56657e+07	1455575382	471280486	1.17946e+06	2.93439e+07	1.65397e+08	1.45811e+08	8.18814e+07	1.18594e+08	1276955953	161134661	4.91308e+08	3.58433e+07	6.0229e+08	2954759694	1643673754	3.67288e+08	5.34739e+07	1.90478e+07	3.52794e+08	5.21033e+07	7.10769e+07	850201	6825298026	7.60251e+08	3.95132e+08	6.95948e+07	1.0241e+08	1.17611e+07	7.8891e+07
P17 T _2	ccRCC	936577	429360149	9672492763	1.76456e+08	989140779	5.55491e+07	1422755817	6.1795e+08	8848263589	6.15467e+08	1.15991e+07	3441545950	4.46614e+06	7.08837e+07	9.06775e+06	4.0088e+08	4.45315e+07	1580833923	7.1736e+07	1521580006	1033558439	3.81548e+06	2.87817e+07	1.00992e+08	166217426	3.92357e+07	3.4891e+07	3.63183e+08	4.30713e+07	1142302518	3.5264e+06	358187527	16198934833	1060080683	4.20433e+08	1.57235e+08	5.18543e+07	2.68154e+08	2.94357e+07	1.6047e+07	1.5939e+06	13237182703	538620862	8.58104e+08	1.85351e+07	6.09333e+07	6.78799e+06	1.22569e+08
P17 T _3	ccRCC	5.96199e+07	8.70751e+07	20416167054	4.58274e+07	2993188299	4.20555e+07	3.67832e+08	8.84535e+08	2738362354	3.54271e+08	1.63998e+07	3584788279	4.20969e+06	1.11364e+07	3.12643e+06	355988287	1.03666e+08	8.56537e+08	1.95219e+07	9.97925e+08	166713172	1.11877e+06	1.73908e+07	1.08143e+08	1.01505e+08	1.11163e+08	3.14784e+08	1.117e+08	7.21229e+07	2.51059e+08	1.09548e+08	1942441377	3335602335	2229242513	1.93411e+08	2.33833e+07	9.49314e+06	4.80114e+08	1.46032e+07	2.97283e+08	8.14297e+06	4804679478	1587077941	3.74117e+08	345554101	2.37245e+07	1.51316e+07	1.26034e+08
P18 T _1	ccRCC	8.67136e+06	3.04597e+08	19931925621	6.86507e+07	3402496323	1.02242e+08	1001381529	1852070147	2756325729	3.39143e+08	1.77095e+07	3717994571	8.52321e+06	1.95837e+07	3.93588e+06	4.59069e+08	1.20624e+08	3.86518e+08	1.40516e+07	1933372915	3.74396e+08	9.11112e+06	5.19805e+07	8.49988e+07	9.3018e+07	1.68456e+08	1.81374e+08	9.53059e+08	106078621	1.46534e+08	2.63933e+08	1652720943	7258495428	2639216260	4.42147e+08	9.51154e+07	4.43043e+06	1.82821e+07	1.61356e+07	2.12786e+08	3.96863e+06	7322005670	1302542869	6.01952e+08	152722341	1.5883e+07	1.19698e+07	1.11947e+08
P18 T _2	ccRCC	2.38899e+07	2.96636e+08	23106023785	9.39557e+07	7967990691	108285983	7.88175e+08	5.05005e+08	2474212629	3.45797e+08	1.09975e+08	1940832088	1.209e+07	1.07609e+07	4.14751e+06	3.34443e+08	1.19764e+08	3.65296e+08	1.75857e+07	1313780458	3.24947e+08	1.98986e+07	2.54322e+07	1.01031e+08	76098500	7.30502e+07	3.32238e+08	1031886298	1.31163e+08	1.31481e+08	1.03125e+08	1172744149	8533028158	2496658854	415864603	4.13363e+07	2.55976e+06	2.41926e+07	1.9767e+07	1.71239e+08	1.52274e+07	6016219241	1854845934	4.11939e+08	2.28604e+08	3.89992e+07	2.05204e+07	1.16015e+08
P19 T _1	ccRCC	1.83539e+06	346414428	28164576768	8.60756e+07	11912717529	4.63156e+07	4.0005e+08	4.9838e+08	3173037795	572714868	1.42486e+07	1331093813	7.27189e+06	2.26096e+07	3.09633e+06	2.58952e+08	6.78679e+07	2.83212e+08	2.48116e+07	1570220432	3.6102e+08	2.86699e+06	2.7792e+07	1.39742e+08	7.12648e+07	2.86519e+07	4.6103e+08	1.10927e+08	6.52793e+07	3.50067e+08	4.45885e+07	1311744541	4271226956	1418068948	348817923	8.66059e+07	3.10691e+07	2.35245e+07	1.68696e+07	1.26955e+08	1.75743e+06	5338438272	1495319324	5.79166e+08	7.39541e+07	6.15247e+07	8.59305e+06	1.16254e+08
P22 T _1	ccRCC	4.50647e+07	3.48249e+08	17722019235	1.32705e+08	6272009217	9.49115e+07	5.41772e+08	7.81105e+08	3620018478	7.3859e+08	6.3689e+07	6431437768	1.5146e+07	3.484e+07	6.85039e+06	3.72509e+08	8.2922e+07	1514573564	5.66183e+07	1334466677	566461438	1.07057e+07	2.35414e+07	2.00155e+08	1.37612e+08	6.98173e+07	168889481	3801871655	9.00611e+07	4.99372e+08	8.80603e+07	9.2734e+08	15046228870	1955048557	4.92787e+08	6.01408e+07	2.43792e+07	4.90147e+07	3.20717e+07	1.23173e+08	1.52405e+07	9483827374	7.44836e+08	3.78672e+08	5.81627e+07	5.31445e+07	2.08006e+07	1.14704e+08
P22 T _2	ccRCC	2.15043e+07	5.05653e+08	17598625086	1.30583e+08	2138567246	2.28649e+07	5.63302e+08	3.37113e+08	3389344161	3.71568e+08	3.77012e+07	4068516607	7.49166e+06	1.62891e+08	7.64277e+06	4.60432e+08	9.29811e+07	1893144910	6.75864e+07	1281597260	4.582e+08	8.45166e+06	2.7994e+07	9.01345e+07	4.67963e+07	2.76364e+07	5.05416e+07	2965970189	9.12913e+07	3.76537e+08	2.38652e+07	2.27281e+08	21691814549	2104602473	2.20796e+08	5.99512e+07	6.0976e+07	3.99226e+07	4.2806e+07	6.18362e+07	8.07967e+06	11766069242	9.18647e+08	4.4431e+08	4.12795e+07	4.34196e+07	1.99593e+07	1.27731e+08
P22 T _3	ccRCC	3.20644e+07	4.51608e+08	14671590089	1.44135e+08	6506648160	6.56175e+07	8.52752e+08	1033947474	2153603428	8.16187e+08	6.03889e+07	10655081182	1.16232e+07	2.84462e+07	6.19158e+06	2.34649e+08	5.88466e+07	8.85446e+08	8.06266e+07	1716279188	4.42188e+08	5.77046e+06	17494198	1.82374e+08	4.37586e+07	6.97964e+07	1.17799e+08	2012780208	7.64472e+07	5.01234e+08	100825602	8.27675e+08	14473988754	1453858922	8.39552e+08	5.89051e+07	1.24739e+07	3.8185e+07	2.44378e+07	1.04867e+08	6.98069e+06	11950183932	5.81713e+08	5.37714e+08	8.44429e+07	5.2267e+07	1.70018e+07	1.09547e+08
P16_T_WIT1	ccRCC_WIT	4.14263e+07	9.29002e+06	49593478616	1.51848e+07	1110442528	1.8437e+07	4.35054e+08	2.29818e+08	5608661591	3.11267e+08	2.16091e+08	2138797891	2.44688e+07	2.44342e+06	1.09487e+07	3.45919e+08	6.77713e+07	1340037051	5.57506e+06	1153796202	1.24992e+08	1.06052e+07	7.63371e+06	2.54374e+08	8.80758e+07	1.74613e+07	7.15838e+07	4.53428e+08	5.14787e+08	7.79653e+07	2.42228e+07	878550735	15550589914	1530950928	175033037	3.39454e+08	691653	2.49328e+06	5.02222e+07	6.41249e+07	2.19819e+07	4422396092	2666076097	1.84588e+08	2.34263e+08	2.14702e+08	1.09606e+08	3.98487e+08
P16_T_WIT2	ccRCC_WIT	3.42717e+07	1.20739e+07	52295882907	2.39258e+07	2.87889e+08	2.33218e+07	5.21989e+08	4.08469e+08	2463423813	1.94799e+08	2.09101e+08	1979702088	1.18237e+07	4.45838e+06	4.62934e+06	2.04133e+08	4.47668e+07	1381106673	4.90795e+06	8.8678e+08	1.04285e+08	1.30683e+07	4.33713e+06	2.14977e+08	4.80529e+07	1.90147e+07	6.14414e+07	1.77273e+08	3.95139e+08	9.61172e+07	2.94102e+07	7.10489e+08	12824978401	1094880628	241628593	1.4829e+08	836350	2.30129e+06	1.49359e+07	5.75542e+07	1.46366e+07	3840085036	2480018653	1.41323e+08	2.88452e+08	1.41526e+08	1.23425e+08	2.89102e+08
P16_T_WIT3	ccRCC_WIT	3.72664e+07	1.12333e+07	48464965643	1.90398e+07	2.75047e+08	2.1406e+07	6.43473e+08	3.68092e+08	3016895339	2.43498e+08	3.07823e+08	3016885167	2.29632e+07	2.93307e+06	5.78988e+06	2.23986e+08	5.70735e+07	1693259125	2.90875e+06	1138120233	1.38586e+08	1.40926e+07	6.58473e+06	2.55991e+08	6.17135e+07	2.13628e+07	5.21771e+07	2.75504e+08	5.14906e+08	1.04016e+08	2.36673e+07	8.78701e+08	12796442346	1349109856	1.88411e+08	2.85292e+08	842387	3.20001e+06	1.98798e+07	4.64415e+07	1.35327e+07	3451174479	1848360939	155924348	3.00104e+08	1.7929e+08	1.36443e+08	2.85539e+08
P17_T_WIT1	ccRCC_WIT	469822	2.7894e+08	4651202310	239003298	894397807	8.32614e+06	1321877980	3.45282e+07	5742904676	3.85023e+08	1.43168e+06	1587604831	964380	7.83098e+07	1.03137e+07	2.47284e+08	1.20095e+07	6.02257e+08	5.28956e+07	6.65365e+08	8.46074e+08	1.45509e+06	2.88958e+07	1.02714e+07	3.05749e+08	1.83235e+06	1.58263e+07	2.12653e+08	7.72565e+06	964225655	162763	2.03937e+08	22977932145	2.71341e+08	6.41798e+08	502437144	5.94494e+07	1.85755e+08	1.59571e+07	1.54013e+06	89886.1	17021834132	3.70921e+08	7.67401e+08	8.14293e+06	7.99012e+06	289362	1.01479e+08
P17_T_WIT2	ccRCC_WIT	1.97435e+07	1.59201e+08	18281380214	1.16121e+08	2947997918	142964702	762007663	8.73414e+08	3906771994	386321846	5.05277e+07	4124750264	1.55539e+07	2.99887e+07	5.01964e+06	3.74135e+08	5.32389e+07	4028879118	3.84334e+07	1182669441	3.74568e+08	1.85482e+07	1.84247e+07	2.01391e+08	1.13881e+08	8.65827e+07	9.16003e+07	1.57689e+08	1.39304e+08	3.1317e+08	3.77772e+07	7.31383e+08	13380842668	1252143537	2.90345e+08	5.06402e+07	2.28945e+07	3.81079e+08	1.29019e+07	1.12939e+08	9.1739e+06	10670587839	4.63527e+08	3.3501e+08	1.89953e+08	5.08979e+07	2.96373e+07	1.16949e+08
P18_T_WIT1	ccRCC_WIT	3.88733e+07	7.41786e+07	45434025047	7.86835e+07	3244749724	2.98427e+07	1063131947	7.28778e+08	4210784544	2.25178e+08	2.98779e+07	4070651590	2.23649e+07	5.07166e+06	1.84007e+07	2.80986e+08	1.15644e+08	1325286482	7.36864e+06	9.93071e+08	309566816	7.97325e+06	1.15051e+07	3.23269e+08	1.30812e+08	4.17005e+07	6.54981e+07	1286592821	3.4056e+08	9.17553e+07	4.2014e+07	6.83779e+08	22852947364	2342706886	2.97949e+08	5.5117e+07	3.48939e+06	1.56021e+07	8.43242e+07	9.66048e+07	1.16323e+07	7205904344	1890821166	429904904	1.6373e+08	1.7438e+08	5.59025e+07	4.80446e+08
P19_T_WIT1	ccRCC_WIT	8.22889e+06	137004267	23946282825	9.79552e+07	12688083697	3.62127e+07	7.45589e+08	8.67238e+08	5339738036	6.16479e+08	3.63887e+07	2187874905	2.08614e+07	1.9247e+07	5.54935e+06	2.87228e+08	1.18727e+08	3.81099e+08	3.71795e+07	1560643109	4.3102e+08	1.46256e+07	4.22268e+07	3.86942e+08	9.47365e+07	7.65411e+07	3.19499e+08	1.41465e+08	2.12077e+08	2.28014e+08	8.61607e+07	8.98109e+08	13595854835	2560688267	4.90488e+08	5.24519e+07	2.11801e+07	2.91256e+07	1.79771e+07	1.10872e+08	6.98097e+06	7376893309	1205134116	4.37307e+08	5.06155e+07	9.43944e+07	2.85281e+07	3.38704e+08
P19_T_WIT2	ccRCC_WIT	6.79634e+06	8.90017e+07	34393073758	1.13996e+08	6162225129	3.27678e+07	4.34781e+08	7.45891e+08	3547515926	3.01903e+08	5.694e+07	1990270378	1.35442e+07	8.59872e+06	4.01149e+06	3.28308e+08	1.18061e+08	2.61836e+08	1.06796e+07	1436992930	2.07207e+08	3.19858e+07	2.81629e+07	2.56282e+08	6.54309e+07	5.93947e+07	1.39609e+08	1.04131e+08	218948637	8.76584e+07	6.81186e+07	5.25776e+08	10075281293	2420045118	2.75104e+08	4.74437e+07	3.28501e+07	1.46709e+07	1.5763e+07	8.81498e+07	5.79162e+06	4650393895	1949467890	3.04613e+08	3.03597e+07	4.10356e+07	5.26967e+07	285186175
P22_T_WIT1	ccRCC_WIT	6.64564e+06	4.80571e+08	8693879428	1.63161e+08	4.45251e+08	2.89191e+07	1459661988	2.11503e+08	3510608636	4.11947e+08	2.86566e+07	3866100519	5.64966e+06	5.51071e+07	9.67121e+06	4.66471e+08	2.6714e+07	1615116677	1.00109e+08	1888924276	8.67959e+08	5.19965e+06	3.58352e+07	1.0504e+08	6.24384e+07	1.88302e+07	3.76462e+07	3171069054	7.08782e+07	8.15572e+08	1.97117e+07	3.0487e+08	28781766853	7.36961e+08	5.401e+08	8.6431e+07	2.63265e+07	2.39146e+07	3.63682e+07	3.10038e+07	3.68182e+06	15686589954	6.09911e+08	9.85056e+08	2.85549e+07	6.10781e+07	1.06652e+07	1.80972e+08
P22_T_WIT2	ccRCC_WIT	9.66635e+06	5.09762e+08	10567482627	2.55636e+08	1436319758	1.86854e+07	1300729244	4.0196e+08	6970405324	6.4411e+08	1.55087e+07	2629120697	8.60551e+06	6.23206e+07	9.38281e+06	4.80543e+08	4.42121e+07	1568640720	8.24316e+07	1827950051	7.8179e+08	1.31338e+07	2.28317e+07	1.17174e+08	4.37603e+07	2.70454e+07	2.66379e+07	3603555117	6.64017e+07	6.23985e+08	1.48263e+07	2.3337e+08	32179211687	1137178657	499462215	8.60239e+07	3.71567e+07	1.73533e+07	3.16668e+07	2.63887e+07	4.66462e+06	14126859568	922120090	5.2252e+08	4.22567e+07	1.21847e+08	1.34103e+07	1.4607e+08
Supplementary Figure 3D. Dot plot overview of the metabolite isotopologue expressions of the Log2FC (ccRCC vs kidney) comparing WIT normalised to in vivo conditions.
	FoldChange_IV	FoldChange_WIT	FoldChange_ratio	Log2FC_ratio
2/3-phosphoglycerate_m+0	0.596458	0.975807	1.636	0.710175
2/3-phosphoglycerate_m+1	0.0843084	0	0	0
2/3-Phosphoglycerate_m+3	0.418453	0.339188	0.810578	-0.302978
a-ketoglutarate_m+0	3.81523	6.24587	1.63709	0.711131
a-ketoglutarate_m+1	1.51092	1.50387	0.995335	-0.00674596
a-ketoglutarate_m+2	1.93911	2.45978	1.26851	0.343132
a-ketoglutarate_m+3	1.48792	2.97648	2.00043	1.00031
a-ketoglutarate_m+4	1.3403	0.0895363	0.0668031	0
aconitate_m+0	1.20767	2.47673	2.05084	1.03621
aconitate_m+1	0.364535	0.667091	1.82998	0.871827
aconitate_m+2	0.396839	0.363382	0.915692	-0.127066
aconitate_m+3	0.415817	0.685156	1.64773	0.720483
Alanine_m+0	2.13959	1.48836	0.695627	-0.523613
Alanine_m+1	1.91515	0.405692	0.211833	-0.5
Alanine_m+2	1.72163	0.687682	0.399435	-1.32397
Alanine_m+3	1.34096	0.72434	0.540165	-0.888528
citrate_m+0	0.947615	0.704028	0.742947	-0.428668
citrate_m+1	0.316357	0.433761	1.37111	0.455344
citrate_m+2	0.195986	0.0572665	0.292197	0
citrate_m+3	0.240576	0.535782	2.22708	1.15515
citrate_m+4	0.431137	0.410487	0.952102	-0.0708123
dihydroxyacetone phosphate_m+0	0.589344	1.13508	1.92601	0.945615
dihydroxyacetone phosphate_m+3	0.737018	0.830632	1.12702	0.17251
fumarate_m+0	1.02202	0.661587	0.647333	-0.62742
fumarate_m+1	0.39161	0.321345	0.820573	-0.285297
fumarate_m+2	0.605537	0.295952	0.488743	-1.03285
fumarate_m+3	0.44395	0.212628	0.478945	-1.06207
glutamate_m+0	1.90226	1.36948	0.71992	-0.474092
glutamate_m+1	0.805845	0.614732	0.762842	-0.390544
glutamate_m+2	1.24365	0.964926	0.775879	-0.366096
glutamate_m+3	0.699462	0.722849	1.03344	0.0474503
glutamate_m+4	1.86611	1.21856	0.652996	-0.614855
glutamine_m+0	1.94359	2.02956	1.04424	0.0624478
glutamine_m+1	0.832777	0.925515	1.11136	0.152326
glutamine_m+2	1.15185	1.33287	1.15716	0.210588
glutamine_m+3	1.09527	1.35382	1.23606	0.305751
glutamine_m+4	0.617783	0.60348	0.976848	-0.0337939
glyceraldehyde 3-phosphate_m+0	0.721287	0.895949	1.24215	0.312843
glyceraldehyde 3-phosphate_m+1	0.054793	1.40059	0	0
glyceraldehyde 3-phosphate_m+3	1.2275	1.18582	0.966046	-0.0498358
hexose phosphate_m+0	0.689458	2.27108	3.29401	1.71984
hexose phosphate_m+1	0.283298	2.21067	0	0
hexose phosphate_m+3	0.654384	1.37674	2.10388	1.07305
hexose phosphate_m+6	1.12145	3.64309	3.24856	1.6998
glucose_m+0	1.54013	1.78385	1.15824	0.211939
glucose_m+3	1.37562	2.76626	2.01092	1.00786
glucose_m+5	1.313	3.99571	3.04318	0
glucose_m+6	1.45596	1.43385	0.984813	-0.0220781
Lactate_m+0	2.64612	1.72495	0.651878	-0.617326
Lactate_m+1	1.75457	1.03944	0.59242	-0.755308
Lactate_m+2	1.92241	1.0076	0.524135	-0.931991
Lactate_m+3	2.05979	0.854393	0.414795	-1.26953
Malate_m+0	0.993998	0.647299	0.651208	-0.618811
Malate_m+1	0.433974	0.35653	0.821547	-0.283585
Malate_m+2	0.622572	0.320642	0.515029	-0.957275
Malate_m+3	0.552042	0.254822	0.461598	-1.11529
Malate_m+4	0.470421	0.129946	0.276234	-1.85604
succinate_m+0	0.679511	0.514155	0.756655	-0.402293
succinate_m+1	0.192061	0.254935	1.32736	0.408562
succinate_m+2	0.319191	0.264472	0.82857	-0.271305
succinate_m+3	4.2923	0.198024	0.0461348	-2.5
Supplementary Figure 3E. Metabolite isotopologue levels of lactate comparing ccRCC and kidney samples taken in WIT conditions.
	kidney										ccRCC
	P16_K_WIT1	P16_K_WIT2	P16_K_WIT3	P17_K_WIT1	P17_K_WIT2	P18_K_WIT1	P19_K_WIT1	P19_K_WIT2	P22_K_WIT1	P22_K_WIT2	P16_T_WIT1	P16_T_WIT2	P16_T_WIT3	P17_T_WIT1	P17_T_WIT2	P18_T_WIT1	P19_T_WIT1	P19_T_WIT2	P22_T_WIT1	P22_T_WIT2
Lactate_m+0	1.19057e+10	9.20847e+09	9.96918e+09	1.18847e+10	7.32827e+09	1.36352e+10	7.84358e+09	9.49928e+09	7.8341e+09	9.35484e+09	1.39613e+10	1.15805e+10	1.17697e+10	2.17137e+10	1.08424e+10	2.02414e+10	1.13726e+10	8.40013e+09	2.70592e+10	2.87596e+10
Lactate_m+1	1.82434e+08	1.37444e+08	1.44839e+08	2.67247e+08	1.54777e+08	1.92721e+08	7.72018e+07	1.06961e+08	7.50872e+07	8.87637e+07	1.30316e+08	9.64707e+07	8.93081e+07	5.46562e+07	1.60938e+08	1.61953e+08	1.15684e+08	8.84864e+07	1.22456e+08	2.27735e+08
Lactate_m+2	1.76891e+08	1.32492e+08	1.43253e+08	2.53082e+08	1.46709e+08	1.74388e+08	7.20154e+07	9.95822e+07	7.0075e+07	7.93756e+07	1.12935e+08	8.6932e+07	7.86597e+07	4.6108e+07	1.49634e+08	1.40898e+08	1.07382e+08	8.51468e+07	1.05335e+08	2.08424e+08
Lactate_m+3	2.4717e+09	1.7906e+09	2.00392e+09	3.06904e+09	1.81204e+09	2.64643e+09	1.26164e+09	1.58822e+09	1.28001e+09	1.47807e+09	1.28987e+09	1.1072e+09	9.45514e+08	8.77354e+08	2.04876e+09	1.91501e+09	1.58271e+09	1.20065e+09	1.39998e+09	2.83053e+09
Supplementary Figure 3F. Metabolite isotopologue levels of hexose phosphates comparing ccRCC and kidney samples taken in vivo and in WIT conditions.
	kidney											ccRCC
	P16 K _1	P16 K _2	P16 K _3	P17 K _1	P18 K _1	P18 K _3	P19 K _1	P19 K _2	P22 K _1	P22 K _2	P22 K _3	P16 T _1	P16 T _2	P16 T _3	P17 T _1	P17 T _2	P17 T _3	P18 T _1	P18 T _2	P19 T _1	P22 T _1	P22 T _2	P22 T _3
hexose phosphates_m+0	9.03815e+07	6.89339e+07	7.0124e+07	1.21691e+08	8.95253e+07	1.14782e+08	9.98971e+07	1.18985e+08	1.40654e+08	8.95312e+07	1.16034e+08	7.23898e+07	9.92923e+07	9.08376e+06	1.21474e+08	3.36964e+07	5.99801e+07	7.73094e+07	1.03484e+08	4.95705e+07	7.76913e+07	7.38461e+07	6.99441e+07
hexose phosphates_m+1	5.51839e+06	2.60317e+06	2.72369e+06	0	3.47104e+06	2.80193e+06	6.33799e+06	6.38944e+06	5.73325e+06	79921.6	2.76385e+06	2.23449e+06	69697.4	0	1.18161e+06	367783	843070	842870	1.92018e+06	1.2054e+06	1.6113e+06	2.70517e+06	520510
hexose phosphates_m+3	1.0955e+07	3.09126e+06	6.65546e+06	3.04896e+06	3.33366e+06	4.85531e+06	8.03529e+06	6.40263e+06	5.94962e+06	1.62466e+06	3.71796e+06	4.16685e+06	2.27741e+06	0	3.07783e+06	2.07868e+06	1.79188e+06	2.13942e+06	4.2645e+06	2.37712e+06	3.38128e+06	5.21227e+06	1.74437e+06
hexose phosphates_m+6	1.116e+07	6.50759e+06	9.09166e+06	1.88537e+07	6.7218e+06	9.34287e+06	9.39447e+06	1.12378e+07	8.72996e+06	5.38614e+06	6.75804e+06	1.06051e+07	1.06342e+07	2.29889e+06	3.07823e+07	6.02456e+06	8.30472e+06	2.19669e+07	1.84241e+07	9.76309e+06	5.57684e+06	7.57859e+06	3.89734e+06
	kidney WIT										ccRCC WIT
	P16_K_WIT1	P16_K_WIT2	P16_K_WIT3	P17_K_WIT1	P17_K_WIT2	P18_K_WIT1	P19_K_WIT1	P19_K_WIT2	P22_K_WIT1	P22_K_WIT2	P16_T_WIT1	P16_T_WIT2	P16_T_WIT3	P17_T_WIT1	P17_T_WIT2	P18_T_WIT1	P19_T_WIT1	P19_T_WIT2	P22_T_WIT1	P22_T_WIT2
hexose phosphates_m+0	1.07413e+08	1.20746e+08	9.67297e+07	6.99125e+07	5.30607e+07	1.06677e+08	1.04958e+08	9.78883e+07	6.85517e+07	8.44652e+07	4.79419e+08	3.85137e+08	4.99198e+08	5.37641e+06	1.19275e+08	3.16661e+08	1.73692e+08	1.91543e+08	6.02022e+07	5.61784e+07
hexose phosphates_m+1	25096.1	232688	102764	242116	313355	0	0	0	0	0	1.68893e+06	0	516681	0	1.04276e+06	0	287275	671495	1.52757e+06	1.10229e+06
hexose phosphates_m+3	1.96117e+06	3.22488e+06	2.32757e+06	2.14505e+06	2.47063e+06	2.19049e+06	2.47881e+06	2.42293e+06	1.3895e+06	1.71991e+06	5.9086e+06	2.27128e+06	3.80537e+06	0	3.61866e+06	3.71553e+06	3.35146e+06	3.33826e+06	2.13266e+06	2.51328e+06
hexose phosphates_m+6	2.11895e+06	2.08887e+06	2.28455e+06	4.64572e+06	5.34767e+06	4.79857e+06	7.13936e+06	7.32086e+06	3.22651e+06	5.12118e+06	2.59004e+07	9.15125e+06	1.48786e+07	228023	1.35029e+07	1.43169e+07	2.82334e+07	1.6858e+07	1.95013e+06	3.85502e+06
															x
Supplementary Figure 3G. Total pool of hexose phosphates comparing ccRCC and kidney samples taken in vivo and in WIT conditions.
					Corresponding sample ID
kidney	ccRCC	kidney_WIT	ccRCC_WIT		kidney	ccRCC	kidney_WIT	ccRCC_WIT
148197045	161134661	113192951	514787305		P16 K _1	P16 T _1	P16_K_WIT1	P16_T_WIT1
105543880	4.30713e+07	127658130	395139479		P16 K _2	P16 T _2	P16_K_WIT2	P16_T_WIT2
136023234	7.21229e+07	101952843	514906476		P16 K _3	P16 T _3	P16_K_WIT3	P16_T_WIT3
131148001	106078621	7.87378e+07	7.72565e+06		P17 K _1	P17 T _1	P17_K_WIT1	P17_T_WIT1
149069710	131163161	6.1954e+07	139304357		P18 K _1	P17 T _2	P17_K_WIT2	P17_T_WIT2
165906869	6.52793e+07	115437232	340560423		P18 K _3	P17 T _3	P18_K_WIT1	P18_T_WIT1
9.93159e+07	9.00611e+07	116663848	212076540		P19 K _1	P18 T _1	P19_K_WIT1	P19_T_WIT1
132124220	9.12913e+07	109984001	218948637		P19 K _2	P18 T _2	P19_K_WIT2	P19_T_WIT2
126289085	7.64472e+07	7.40047e+07	70878222		P22 K _1	P19 T _1	P22_K_WIT1	P22_T_WIT1
8.31979e+07	9.26878e+07	9.25155e+07	6.64017e+07		P22 K _2	P22 T _1	P22_K_WIT2	P22_T_WIT2
9.18773e+07	116305893				P22 K _3	P22 T _2
	13016497					P22 T _3
Supplementary Figure 3I. Volcano plot of the Hallmark Hypoxia gene set features detected in the transcriptome comparing ischaemic ccRCC vs ischaemic kidneys, colour-coded based on the biological cluster classification (Supplementary Data Fig. 3G).
RNA	Log2FC	p.adj	Biological Cluster
ALDOB	-8.3236	2.46e-17	Both_no change
CCN5	6.87895	3.97e-35	Both_no change
SRPX	1.37734	0.00650362	Both_no change
ATF3	-1.02827	0.135223	in vivo_DOWN
EDN2	-0.92903	0.272136	in vivo_DOWN
GPC4	0.0884623	0.771377	in vivo_DOWN
MAP3K1	-0.318383	0.178429	in vivo_DOWN
CDKN1A	0.601644	0.102455	in vivo_UP
DUSP1	0.359316	0.210604	in vivo_UP
HSPA5	0.280797	0.190621	in vivo_UP
MT2A	0.0485717	0.895409	in vivo_UP
PIM1	-0.17504	0.578093	in vivo_UP
CA12	-0.824468	0.00020163	WIT_DOWN
CCN1	-1.10976	0.00604341	WIT_DOWN
FOS	-2.55247	1.1e-05	WIT_DOWN
IER3	-0.897756	0.0487532	WIT_DOWN
MT1E	-2.32387	7.22e-10	WIT_DOWN
BCL2	0.716416	0.000952105	WIT_UP
CITED2	0.607459	0.00658482	WIT_UP
KLF7	0.801856	6.82e-05	WIT_UP
TGFB3	0.830582	0.0100233	WIT_UP
B4GALNT2	-3.18613	2.65e-07	Both_DOWN
CCN2	-0.933066	0.0278273	Both_DOWN
CDKN1C	-1.71807	3.25e-10	Both_DOWN
DCN	-1.68405	0.00246926	Both_DOWN
FBP1	-1.62793	3.78e-06	Both_DOWN
GPC3	-4.69728	2.62e-27	Both_DOWN
GRHPR	-0.896754	3.54e-07	Both_DOWN
HOXB9	-4.545	1.14e-29	Both_DOWN
HS3ST1	-1.12509	5.63e-05	Both_DOWN
ILVBL	-0.995943	5.44e-12	Both_DOWN
LARGE1	-0.644375	0.00273045	Both_DOWN
NEDD4L	-1.6519	3.14e-24	Both_DOWN
PCK1	-4.30634	7.03e-11	Both_DOWN
PFKFB3	-1.2899	0.00103835	Both_DOWN
PPARGC1A	-2.83405	1.4e-18	Both_DOWN
PRDX5	-0.983035	7.48e-13	Both_DOWN
RRAGD	-1.37677	1.77e-09	Both_DOWN
SDC4	-1.04298	6.73e-09	Both_DOWN
SELENBP1	-1.49858	6.27e-08	Both_DOWN
VHL	-0.725818	1.25e-07	Both_DOWN
ACKR3	2.10868	2.11e-09	Both_UP
ADM	2.50559	4.11e-16	Both_UP
AK4	0.597702	0.042928	Both_UP
ALDOA	0.901815	3.17e-07	Both_UP
ALDOC	2.84367	5.69e-15	Both_UP
AMPD3	0.717402	0.0104275	Both_UP
ANGPTL4	6.16243	7.56e-92	Both_UP
ANKZF1	0.926309	2.2e-07	Both_UP
ANXA2	1.13647	2.08e-08	Both_UP
BNIP3L	1.3893	5.34e-13	Both_UP
CAV1	3.08273	6e-32	Both_UP
CAVIN3	2.23424	1.48e-30	Both_UP
COL5A1	2.03697	1.31e-06	Both_UP
CP	6.42771	2.42e-51	Both_UP
CXCR4	3.35423	1.74e-49	Both_UP
DDIT4	2.44367	3.52e-33	Both_UP
DTNA	0.818413	0.013305	Both_UP
EFNA1	0.996785	0.000392734	Both_UP
EGFR	1.68348	8.71e-14	Both_UP
ENO2	3.68371	1.76e-20	Both_UP
ERO1A	1.41773	5.04e-06	Both_UP
ERRFI1	0.918282	0.00852936	Both_UP
ETS1	1.22497	4.79e-11	Both_UP
GAPDH	0.822518	5.27e-05	Both_UP
GBE1	0.705798	0.0140177	Both_UP
GLRX	0.87112	8.04e-05	Both_UP
GYS1	1.08689	1.54e-11	Both_UP
HK2	6.01503	9.43e-32	Both_UP
HMOX1	2.5736	1.22e-13	Both_UP
IDS	1.19563	6.39e-09	Both_UP
IGFBP3	3.85141	2.66e-36	Both_UP
IRS2	0.964051	0.00114282	Both_UP
ISG20	2.97309	4.27e-50	Both_UP
JMJD6	0.548109	0.0076555	Both_UP
KDELR3	0.745919	0.00109378	Both_UP
KDM3A	1.12701	2.22e-09	Both_UP
LDHA	1.59764	2.68e-14	Both_UP
LOX	6.01395	8.1e-40	Both_UP
LXN	0.750248	1.22e-06	Both_UP
MXI1	1.07269	1.64e-09	Both_UP
NDRG1	1.75157	3.25e-22	Both_UP
NFIL3	0.685498	0.0376594	Both_UP
NR3C1	1.26727	1.29e-12	Both_UP
P4HA1	2.52461	2.77e-33	Both_UP
P4HA2	2.40288	4.07e-23	Both_UP
PAM	0.711281	5.4e-05	Both_UP
PDK1	2.28617	1.98e-51	Both_UP
PFKP	1.83322	5.66e-13	Both_UP
PGF	3.88655	5.45e-11	Both_UP
PGK1	0.90711	2.45e-06	Both_UP
PGM1	1.02291	7.84e-08	Both_UP
PLAUR	2.22674	2.54e-05	Both_UP
PLIN2	3.35786	1.31e-36	Both_UP
PPFIA4	3.06172	5.74e-14	Both_UP
PPP1R15A	0.752565	0.0405276	Both_UP
PPP1R3C	2.33283	2.97e-23	Both_UP
RBPJ	0.690289	4.59e-05	Both_UP
RORA	0.778911	8.66e-07	Both_UP
SAP30	3.00484	1.65e-32	Both_UP
SCARB1	4.54372	9.29e-55	Both_UP
SDC3	1.26126	1.36e-09	Both_UP
SERPINE1	2.17107	0.00409546	Both_UP
SIAH2	0.900896	8.05e-12	Both_UP
SLC2A1	2.02593	7.14e-12	Both_UP
SLC2A3	2.16694	0.000634603	Both_UP
SLC2A5	3.77172	4.79e-17	Both_UP
SLC37A4	0.996134	0.000419079	Both_UP
SLC6A6	0.729267	0.000870171	Both_UP
STC1	1.07475	0.000247773	Both_UP
STC2	6.4723	9.2e-24	Both_UP
TGFBI	5.05287	1.22e-31	Both_UP
TGM2	1.35286	8.37e-05	Both_UP
TIPARP	1.55298	0.000147866	Both_UP
TMEM45A	6.11988	4.9e-44	Both_UP
TNFAIP3	1.78976	6.92e-12	Both_UP
TPI1	0.503071	0.00456893	Both_UP
VEGFA	2.68024	1.64e-34	Both_UP
XPNPEP1	0.736656	7.61e-07	Both_UP
AKAP12	-0.195819	0.648231	Both_no change
ATP7A	0.0116557	0.956851	Both_no change
B3GALT6	0.355236	0.0394385	Both_no change
BGN	-0.094685	0.77936	Both_no change
BHLHE40	-0.22888	0.637282	Both_no change
BTG1	0.480142	0.0215859	Both_no change
CASP6	-0.238326	0.123696	Both_no change
CAVIN1	0.564565	0.00306536	Both_no change
CCNG2	0.0683366	0.735557	Both_no change
CDKN1B	0.506774	0.0168386	Both_no change
CHST2	0.428655	0.183099	Both_no change
CHST3	0.554443	0.0407853	Both_no change
CSRP2	-0.217781	0.401778	Both_no change
DDIT3	0.100314	0.76484	Both_no change
ENO1	0.174496	0.433964	Both_no change
ENO3	0.374664	0.181354	Both_no change
EXT1	0.48345	0.000718294	Both_no change
F3	0.0250577	0.97083	Both_no change
FAM162A	-0.245077	0.089233	Both_no change
FOSL2	-0.327573	0.309648	Both_no change
FOXO3	0.304533	0.0537971	Both_no change
GAA	0.360199	0.0267519	Both_no change
GALK1	0.00950808	0.961819	Both_no change
GCNT2	-0.382467	0.102925	Both_no change
GPC1	-0.27449	0.343357	Both_no change
GPI	0.28765	0.0825226	Both_no change
HDLBP	-0.144993	0.471956	Both_no change
HEXA	0.129703	0.424439	Both_no change
HK1	0.5131	0.0191518	Both_no change
JUN	-0.533671	0.118457	Both_no change
KLF6	0.0478232	0.897724	Both_no change
KLHL24	-0.233557	0.138926	Both_no change
MAFF	-0.494955	0.377156	Both_no change
MYH9	-0.0645445	0.742406	Both_no change
NAGK	0.538015	2.69e-05	Both_no change
NDST1	0.560304	0.00328998	Both_no change
PDGFB	0.0498801	0.87526	Both_no change
PDK3	0.466594	0.0102909	Both_no change
PFKL	-0.0847415	0.674901	Both_no change
PGM2	0.181896	0.281844	Both_no change
PKLR	0.266861	0.710564	Both_no change
PNRC1	0.536493	0.0041871	Both_no change
PRKCA	-0.233666	0.244448	Both_no change
S100A4	-0.0368631	0.930442	Both_no change
SDC2	0.0650972	0.78847	Both_no change
SLC25A1	0.160923	0.369648	Both_no change
TES	0.530871	0.00110156	Both_no change
TPBG	0.331666	0.421733	Both_no change
TPD52	-0.293892	0.0837391	Both_no change
UGP2	-0.148575	0.331822	Both_no change
VLDLR	0.369412	0.235538	Both_no change
WSB1	-0.0230224	0.92175	Both_no change
ZFP36	-0.829331	0.0616657	Both_no change
ZNF292	0.183349	0.318694	Both_no change
TPST2	-0.674548	0.0130712	Opposite
[truncated: 358 more columns]

## Sheet: Supp Figure 4
Supplementary Figure 4B Correlation matrix of the metabolome with hierarchical clustering applied to kidney and 786-O tumour samples. n = 5-10 mice at each WIT timepoint.
ID	Tissue	WIT	2/3-phosphoglycerate	a-ketoglutarate	acetylcarnitine	aconitate	adenosine	ADP	Alanine	AMP	aspartate	ATP	C4-carnitine	citrate	DHAP/G3P	erythronate/threonate	fumarate	gluconate	glucose	glucuronate	glutamate	glutamine	glutathione reduced	glycerate	glycerol 3-phosphate	glycerol	GMP	hexitol	hexose phosphate	Hydroxybutyrylcarnitine	IMP	inosine	Lactate	malate	N-acetylaspartate	N-acetylglutamate	N-acetylglutamine	orotate	orotidine	Oxidized glutathione	pentose phosphate	phosphoenolpyruvate	Proline	propionylcarnitine	pyroglutamate	S-adenosylhomocysteine	S-adenosylmethionine	sedoheptulose 7-phosphate	Succinate
M1_K0	Kidney	0	5.85422e+07	6.03371e+07	15187635049	185418008	6095140895	4.12637e+08	6.76472e+08	2213118215	2.65411e+08	1.28269e+08	8.54545e+08	4615308101	1.70968e+07	1334490081	7.71428e+07	9.58185e+08	2.28218e+08	142338983	2773206392	2532710975	1530115966	1.82567e+07	4.04755e+08	4.07811e+07	1.11266e+08	1.40055e+08	1.25667e+08	8.28389e+08	1.65271e+08	1284562832	7648571033	1677195698	1.91047e+08	2.37104e+08	2.048e+08	2.15567e+07	4.63185e+07	4.33043e+08	1.39736e+08	1.44503e+07	5293512863	4.85043e+08	4.85508e+08	3.09821e+08	2.46718e+08	2.94268e+07	1034464013
M10_K0	Kidney	0	7.29804e+07	3.62163e+07	18047242176	2.20151e+08	11109338460	2.99891e+08	5.19846e+08	2904431457	4.6516e+08	4.92267e+07	8.35689e+08	2947254069	1.12378e+07	1203595410	1.37729e+08	6.16208e+08	1.68457e+08	1.27316e+08	2594529069	3747692390	3564756566	2.04273e+07	3.26664e+08	2.14574e+07	1.22998e+08	5.28076e+07	6.80848e+07	9.63593e+08	9.52773e+07	1040308382	4736179456	2903410514	1.64407e+08	6.49485e+07	1.58168e+08	1.838e+07	2.23036e+07	3.86188e+08	1.61347e+08	1.61729e+07	3567934349	2213320890	5.43036e+08	1.19077e+08	4.82318e+08	1.83024e+07	8.88515e+08
M11_K0	Kidney	0	6.22387e+07	6.83987e+07	17061378776	269731295	7202686293	2.82461e+08	4.93054e+08	2617271558	2.84137e+08	2.89478e+07	5.6633e+08	1797723692	1.72879e+07	5.41936e+08	1.17629e+08	5.58236e+08	3.43704e+08	1.74994e+08	1681045583	2569859022	4019810547	9.68543e+06	3.49275e+08	1.70576e+07	9.67273e+07	1.10836e+08	9.20555e+07	6.47883e+08	1.22767e+08	8.45434e+08	5886461638	2497138304	2.1814e+08	1.84041e+08	3.51148e+08	8.12567e+07	6.71756e+07	6.19924e+07	1.59291e+08	9.10743e+06	3911875069	5.75616e+08	5.32529e+08	1.12045e+08	5.00585e+08	1.7907e+07	6.13225e+08
M12_K0	Kidney	0	9.01894e+07	8.71041e+07	16210941861	3.13735e+08	7624271205	4.51969e+08	4.06123e+08	2893497982	3.26259e+08	5.27168e+07	6.81618e+08	6770405440	1.24802e+07	7.45183e+08	1.36884e+08	1384779103	2.00398e+08	300476224	2273558857	2480153438	6138667692	1.52666e+07	413916824	2.5441e+07	1.63491e+08	6.00842e+07	7.52934e+07	888862538	1.07003e+08	1106706639	3931938657	3013702166	2.12582e+08	1.74288e+08	2.90743e+08	1.97537e+07	4.80043e+07	7.67536e+07	1.43035e+08	1.38972e+07	3088349749	1590481784	4.90562e+08	1.03734e+08	3.58149e+08	1.78391e+07	6.82896e+08
M2_K0	Kidney	0	7.64956e+07	5.58563e+07	11909244742	2.09235e+08	7491915066	3.55058e+08	5.40936e+08	2749919176	2.90782e+08	2.76368e+07	6.65858e+08	6146779949	1.20812e+07	8.08484e+08	172210485	1198186978	2.74165e+08	3.03181e+08	2327420022	2248289620	1244181755	9.11454e+06	6.35872e+08	3.34847e+07	1.42311e+08	7.46224e+07	1.24908e+08	7.29968e+08	1.78851e+08	2366433339	7439331788	3630682549	2.58627e+08	216248673	2.77497e+08	5.75768e+07	7.90889e+07	9.37469e+07	1.91495e+08	1.72231e+07	3742090437	6.81331e+08	7.32052e+08	2.14293e+08	3.12308e+08	2.7798e+07	8.87973e+08
M3_K0	Kidney	0	6.73814e+07	2.77297e+07	10503300464	1.33397e+08	7640429418	5.57724e+08	581346906	3303089070	4.11378e+08	6.56645e+07	7.30199e+08	3699061520	1.10698e+07	8.17682e+08	1.12027e+08	1016606532	2.49905e+08	1.43653e+08	2448865911	2616803139	1062581417	1.56448e+07	5.42757e+08	1.71259e+08	168320954	7.19163e+07	1.38807e+08	6.1955e+08	1.52882e+08	1650780859	7565172600	2380400235	1.72043e+08	1.13502e+08	1.99394e+08	4.65943e+07	4.35172e+07	2.00422e+08	1.50518e+08	1.91265e+07	3409489210	4.81905e+08	6.56743e+08	3.13206e+08	3.74853e+08	3.26368e+07	1170312128
M4_K0	Kidney	0	5.12468e+07	1.46844e+08	14857502724	4.22277e+08	4249836068	2.74932e+08	4.7842e+08	1805291632	2.47637e+08	2.11202e+07	4.07868e+08	8533254673	1.76426e+07	1244458071	2.49184e+08	2433792705	2.85787e+08	647464101	1896206148	2269494641	1680103021	1.94154e+07	2.4753e+08	1.63146e+07	7.97366e+07	3.51659e+08	1.26981e+08	7.17001e+08	1.28635e+08	7.0981e+08	6240515782	4757710403	2.03572e+08	4.82493e+08	2.15446e+08	2.59868e+07	4.08705e+07	1.58286e+08	144351428	9.58593e+06	3999423130	1221550275	4.98445e+08	6.76963e+07	3.20627e+08	1.56453e+07	5.93087e+08
M5_K0	Kidney	0	9.26135e+07	6.52106e+07	13745025121	4.03732e+08	6423158951	4.91277e+08	5.77255e+08	2475385737	4.07045e+08	9.91161e+07	3.59485e+08	3907476821	1.57481e+07	6.18173e+08	1.6753e+08	1019979417	3.55766e+08	2.62761e+08	1662791052	3305291353	2429338917	1.30867e+07	2.91662e+08	1.89144e+07	1.02678e+08	292126861	1.46499e+08	4.66324e+08	1.6046e+08	9.30078e+08	5781271299	3315144060	2.19028e+08	1.61014e+08	2.14115e+08	1.1004e+08	6.11231e+07	1.11637e+08	1.66168e+08	2.19514e+07	4401888772	491919961	5.94196e+08	9.6181e+07	3.35874e+08	2.21845e+07	6.87005e+08
M6_K0	Kidney	0	6.52428e+07	5.01035e+07	13430405738	3.29657e+08	9033590752	3.25029e+08	4.81286e+08	2821858724	2.45126e+08	5.31491e+07	6.47243e+08	5732668681	8.9344e+06	1257274851	1.35432e+08	1288893320	2.0083e+08	2.89914e+08	2303340341	1799753981	4008704615	1.81212e+07	291703627	2.16133e+07	1.16771e+08	4.31844e+07	9.95084e+07	8.25014e+08	1.53144e+08	1251227413	4950095966	2789945409	1.76965e+08	1.90433e+08	1.58282e+08	3.5055e+07	4.24434e+07	2.92018e+08	175202513	1.69118e+07	3427120276	1375590620	6.94197e+08	1.26206e+08	4.23084e+08	2.14555e+07	8.6596e+08
M7_K0	Kidney	0	5.26504e+07	2.21863e+07	12559017876	7.41163e+07	6085756264	3.76822e+08	736467781	2805529989	5.84867e+08	4.17763e+07	6.15489e+08	2800573075	2.26837e+07	8.79749e+08	1.30975e+08	221694340	1.12538e+08	7.25473e+07	1940718987	1983188243	3178883364	1.06687e+07	4.20833e+08	3.33733e+07	1.61257e+08	4.03232e+07	7.39596e+07	6.43548e+08	2.44649e+08	1792181372	7036604742	2521172484	1.36716e+08	1.46745e+08	1.74917e+08	3.99902e+07	6.3952e+07	225094986	2.04604e+08	1.0175e+07	4251235925	3.38586e+08	4.76467e+08	128019548	3.27854e+08	2.20988e+07	9.04375e+08
M8_K0	Kidney	0	2.63415e+07	6.21694e+07	17441950526	1.44435e+08	7478718292	2.39077e+08	5.86512e+08	2545161518	3.16888e+08	3.88486e+07	1246727511	1950516125	1.39563e+07	5.54622e+08	1.13907e+08	1.72482e+08	5.29313e+07	3.95306e+07	2183359510	1801830028	5929771042	1.05683e+07	3.9665e+08	2.44265e+07	1.51849e+08	2.1018e+07	6.30776e+07	1169905563	1.85893e+08	1526488688	6637357197	2238782992	1.77175e+08	65439166	1.10965e+08	3.79724e+07	3.70661e+07	2.96391e+08	1.94142e+08	6.56791e+06	4905448675	1936579472	3.95773e+08	1.35087e+08	2.78401e+08	2.78604e+07	1201089504
M9_K0	Kidney	0	7.66909e+07	5.15461e+07	18052678974	2.3399e+08	5851406518	3.73344e+08	4.51612e+08	2580366107	2.34673e+08	2.9252e+07	7.0436e+08	4500997527	1.11091e+07	1029530520	1.40936e+08	1089438451	1.37036e+08	2.19659e+08	2204361061	2332897706	4448504769	1.54332e+07	4.35777e+08	1.66155e+07	1.21139e+08	7.10155e+07	6.55e+07	1256263619	1.2951e+08	8.33776e+08	4776877102	3204289268	1.25303e+08	8.18575e+07	1.44811e+08	2.24304e+07	2.45503e+07	8.01088e+07	1.45775e+08	1.19401e+07	3385650274	1689960057	5.41927e+08	9.69918e+07	3.75499e+08	1.84226e+07	7.65804e+08
M5_K30	Kidney	30	1.66649e+08	7.16055e+07	11584279916	2.41787e+08	3563325538	261202974	6.56303e+08	2510079703	3.25657e+08	3.0308e+07	7.93034e+08	5303187344	2.31145e+07	5.33258e+08	8.2692e+07	9.54808e+08	3.12035e+08	316849084	2284809386	2172437507	1552542858	3.36517e+07	7.49245e+08	4.48975e+07	8.24616e+07	1.62058e+08	1.77423e+08	4.29592e+08	2.41213e+08	1495866985	13325216728	1812486896	1.58424e+08	1.188e+08	1.48553e+08	7.24697e+07	6.52564e+07	4.52631e+07	1.57435e+08	3.95705e+07	5057482948	3.4607e+08	8.90976e+08	3.64398e+08	2.73508e+08	2.59724e+07	7.87322e+08
M6_K30	Kidney	30	1.08339e+08	7.00322e+07	10155469453	2.04017e+08	5864656856	2.56379e+08	5.63041e+08	2359620881	2.41889e+08	4.84143e+07	5.33956e+08	4832375979	9.97892e+06	8.65478e+08	7.18071e+07	1063323740	1.71455e+08	3.02594e+08	2387624466	1638833442	3640615944	2.13183e+07	6.54069e+08	4.16536e+07	1.04273e+08	5.78839e+07	1.41142e+08	4.42976e+08	2.74469e+08	1361730055	8479858055	1589770327	1.22872e+08	1.2342e+08	9.38704e+07	2.33578e+07	3.3587e+07	5.27594e+07	1.22998e+08	3.29953e+07	4338404829	4.82881e+08	1101316992	5.01509e+08	2.36576e+08	3.26014e+07	8.9394e+08
M7_K30	Kidney	30	4.11977e+07	3.66238e+07	7702005023	1.19934e+08	4399480358	1.87605e+08	8.20081e+08	2752892360	4.23944e+08	1.6505e+07	9.94995e+08	3057685454	1.1726e+07	796752375	6.13002e+07	2.95531e+08	1.01775e+08	1.29078e+08	2338207797	1573473687	2809385482	1.71318e+07	8.27701e+08	1.10509e+08	1.2765e+08	5.95668e+07	7.19813e+07	4.65359e+08	3.64534e+08	1655007325	13059940636	1402946343	1.58033e+08	1.0251e+08	1.57737e+08	6.26678e+07	6.72527e+07	1.55465e+08	1.09415e+08	7.61678e+06	5399347437	3.11303e+08	7.74112e+08	6.63698e+08	2.13063e+08	2.29025e+07	1145345941
M8_K30	Kidney	30	5.9133e+07	2.87989e+08	13220311267	223621443	2612048475	2.34048e+08	6.83348e+08	2087962638	2.48625e+08	4.79663e+07	8.65841e+08	4588354186	1.26336e+07	4.66087e+08	7.07968e+07	2.34751e+08	7.14284e+07	1.47439e+08	2422475691	2264800096	5966222131	1.55383e+07	6.65309e+08	5.98204e+07	1.2677e+08	3.12061e+07	7.06195e+07	5.75707e+08	2.54165e+08	1149416175	7826212072	1516583383	1.48264e+08	6.65484e+07	181011216	3.33124e+07	4.27557e+07	102048852	8.33564e+07	1.42039e+07	5488596491	5.91374e+08	641447673	4.72411e+08	1.82873e+08	2.74043e+07	9.08167e+08
M9_K30	Kidney	30	9.17195e+07	5.40859e+07	9930418451	1.73584e+08	3755431023	2.46992e+08	5.21247e+08	3106344159	2.04701e+08	2.07131e+07	499749166	5144690090	1.72111e+07	9.68807e+08	8.88687e+07	1028713395	1.34692e+08	2.32728e+08	2834900769	2470081876	3563285297	1.81985e+07	8.30532e+08	5.89776e+07	1.50733e+08	7.97254e+07	6.37479e+07	6.49854e+08	2.50898e+08	1046129580	7671171835	1826566160	1.21264e+08	7.49494e+07	1.67426e+08	2.22175e+07	2.44322e+07	5.43431e+07	76688374	1.44822e+07	3709484029	5.26871e+08	9.45865e+08	420071202	326861711	2.65647e+07	1059623721
M1_K5	Kidney	5	7.87364e+07	2.95152e+07	8017355787	1.94419e+08	5887765850	2.92875e+08	7.28941e+08	2425280761	296716695	5.33673e+07	6.64299e+08	4537353594	1.56766e+07	1211790004	8.42292e+07	8.18099e+08	2.27866e+08	1.36706e+08	2285474511	2147318161	1238148866	2.04084e+07	6.39467e+08	5.90523e+07	1.09888e+08	8.89131e+07	1.18007e+08	5.15236e+08	1.87754e+08	1929593105	8731205684	1709637369	1.72976e+08	2.25543e+08	129822037	1.92164e+07	5.00224e+07	341051147	1.85516e+08	2.85482e+07	4430786098	3.38515e+08	7.50396e+08	5.18855e+08	3.02543e+08	3.44167e+07	1147370800
M2_K5	Kidney	5	1.72751e+08	6.95188e+07	9053625850	2.80976e+08	2860646880	2.76908e+08	6.62146e+08	1436309560	3.23275e+08	9.20683e+07	4.57194e+08	6091633633	1.10451e+07	8.5144e+08	1.69839e+08	1447996293	3.00186e+08	3.62771e+08	2825243475	2311244815	1480736833	1.65431e+07	5.97055e+08	7.41746e+07	6.57958e+07	75550906	1.50865e+08	4.82409e+08	1.19759e+08	5606696171	8504219642	3234044152	1.41161e+08	1.98831e+08	2.46641e+08	4.68598e+07	7.86585e+07	5.10226e+07	2.6793e+08	6.95829e+07	5350004417	3.94462e+08	1164731164	3.25814e+08	2.91593e+08	3.30404e+07	5.86877e+08
M3_K5	Kidney	5	1.22718e+08	5.75274e+07	12136979072	1.73599e+08	5585880917	4.21829e+08	7.13587e+08	3217168869	4.59793e+08	4.58836e+07	813846635	4640549395	1.58531e+07	7.23871e+08	114419783	1075646162	3.351e+08	2.06389e+08	2623916765	3067304908	2203721364	1.43227e+07	6.36373e+08	6.16976e+07	1.59757e+08	8.0086e+07	1.43577e+08	6.7658e+08	1.70797e+08	2060987427	7905581070	2481726173	1.54791e+08	1.09279e+08	2.0339e+08	5.23791e+07	6.57401e+07	9.30455e+07	1.63016e+08	2.95285e+07	4339540116	524370332	868070543	3.49876e+08	3.3788e+08	3.47716e+07	1199774184
M4_K5	Kidney	5	8.78746e+07	5.21988e+07	16983679973	3.40469e+08	5565104657	2.62876e+08	5.75526e+08	1944791263	3.57052e+08	2.30408e+07	5.45698e+08	7284239627	1.48872e+07	9.82165e+08	2.29835e+08	1889665196	3.16653e+08	4.08511e+08	2233434817	2387842629	1400577754	1.96447e+07	4.48498e+08	2.38976e+07	7.62764e+07	1.77714e+08	1.59575e+08	8.56532e+08	1.3822e+08	2466963039	7091166586	4676090228	2.07239e+08	448607857	2.60091e+08	2.55997e+07	4.16901e+07	6.71912e+07	285264821	1.54081e+07	4637132902	1384736620	7.85415e+08	107122547	3.52511e+08	2.5973e+07	6.40864e+08
M5_K5	Kidney	5	8.0727e+07	5.85214e+07	12960651334	6.2747e+08	5392849289	2.49422e+08	5.97464e+08	2575677637	4.10073e+08	4.82757e+07	5.55668e+08	3895441502	1.86236e+07	745585891	1.35937e+08	1314161485	4.0333e+08	3.43372e+08	1767643818	3193601963	1818156513	2.04687e+07	420591095	2.52908e+07	8.93696e+07	122810823	1.39423e+08	4.6411e+08	1.80182e+08	1350820048	7670421349	2701807401	2.28695e+08	1.91314e+08	2.50815e+08	1.43393e+08	7.5846e+07	1.51222e+08	1.91882e+08	1.99399e+07	4429847166	3.96795e+08	7.50378e+08	1.33686e+08	4.54026e+08	2.9147e+07	7.69781e+08
M6_K5	Kidney	5	5.2848e+07	2.24309e+07	15560256234	266287403	5883863888	1.81528e+08	4.93574e+08	1933211284	3.31695e+08	2.90493e+07	6.06532e+08	4542153378	1.82909e+07	2071536749	1.27409e+08	1193651219	1.65498e+08	3.4068e+08	2193337749	1785232697	7.80601e+07	3.6131e+07	4.15807e+08	2.44062e+07	6.84722e+07	7.76124e+07	1.24824e+08	7.26694e+08	1.95967e+08	2085069239	6213796410	2677565297	1.95005e+08	1.96121e+08	8.50168e+07	3.63525e+07	2.90042e+07	3.69266e+08	3.19791e+08	1.43955e+07	4223711144	1006371128	9.50511e+08	1.41902e+08	3.64127e+08	2.68351e+07	6.11228e+08
M1_K30	Kidney	30	5.92867e+07	2.80982e+07	2563869577	4.92799e+07	19541255897	1.34749e+08	754863845	1097335677	2.30366e+08	1.30843e+07	3.33733e+08	1045570015	5.31335e+06	1518861770	1.28371e+08	7.52172e+08	203189431	1.45497e+08	2792471312	1672955395	1.4471e+07	2.55725e+07	1036640673	6.82069e+07	8.31839e+07	7.69194e+07	5.54243e+07	2.87339e+08	1.1911e+08	4395401405	9914395992	2316152680	9.0723e+07	2.16602e+08	1.2861e+08	1.47911e+07	4.1305e+07	400962	2.24157e+08	2.09087e+07	4626446221	4.48195e+08	1281656037	5.43903e+08	2.05919e+08	2.99766e+07	865132474
M10_K30	Kidney	30	1.10245e+08	6.11944e+07	11176673423	1.15094e+08	6622899564	3.08896e+08	5.61678e+08	2995913375	3.92975e+08	5.01972e+07	7.00196e+08	4295951087	1.11669e+07	1119755655	8.53669e+07	7.31874e+08	1.62653e+08	2.28182e+08	2826001796	3041468953	2583243416	1.98486e+07	7.52705e+08	6.17579e+07	1.26897e+08	6.92198e+07	9.51272e+07	5.22713e+08	2.12965e+08	1325260622	7164651315	1807916103	1.23268e+08	5.46359e+07	1.44487e+08	1.94611e+07	2.37941e+07	1.62516e+08	9.43315e+07	2.64755e+07	4400134558	5.65703e+08	8.56588e+08	4.61641e+08	2.71342e+08	2.27729e+07	9.93729e+08
M11_K30	Kidney	30	1.20607e+08	1.39533e+08	8013900517	1.54693e+08	3569942791	4.08348e+08	4.5722e+08	3063083927	1.95946e+08	1.40214e+08	7.55294e+08	4477898078	1.48529e+07	4.35869e+08	5.40106e+07	379508960	2.50221e+08	8.77889e+07	1792013702	1685831299	3830948650	1.50668e+07	7.14838e+08	5.37522e+07	1.21184e+08	6.31787e+07	1.06695e+08	5.22614e+08	2.30647e+08	6.38215e+08	9820900335	1118849846	1.27805e+08	9.76356e+07	1.61573e+08	1.81601e+07	6.65958e+07	5.47556e+07	7.56553e+07	2.68686e+07	3167416306	2.20202e+08	6.27761e+08	3.31784e+08	2.21782e+08	1.92317e+07	7.60818e+08
M12_K30	Kidney	30	1.06935e+08	8.19175e+07	9094410546	2.35152e+08	3683123471	3.35394e+08	4.61288e+08	2547388181	2.04698e+08	5.77831e+07	5.86109e+08	6444421627	1.00235e+07	1482658679	8.76168e+07	1187731047	1.61622e+08	3.10639e+08	2534696711	1982323073	2.23176e+08	2.81625e+07	8.19276e+08	8.14069e+07	1.20675e+08	6.11339e+07	8.22902e+07	4.9165e+08	2.41727e+08	1224596828	7957415566	1938211776	1.82156e+08	1.38641e+08	157797661	1.4818e+07	3.71672e+07	1.33725e+08	8.82901e+07	2.11079e+07	3670674601	553324365	8.87929e+08	4.3842e+08	1.80438e+08	2.16764e+07	7.89142e+08
M2_K30	Kidney	30	9.59801e+07	1.9533e+08	10756933861	4.84454e+08	1935356582	2.60776e+08	6.54001e+08	2043901290	2.08782e+08	1.53969e+08	949034589	6592616216	1.936e+07	6.87923e+08	8.83046e+07	1143998403	2.18938e+08	4.1167e+08	2313626528	1708345180	2610825944	3.52346e+07	7.52426e+08	7.62469e+07	9.09896e+07	1.10309e+08	1.82772e+08	4.76653e+08	2.41983e+08	1089502383	14042293218	1805934699	2.08587e+08	1.66014e+08	1.50218e+08	6.33812e+07	7.15091e+07	1.3378e+08	9.09532e+07	3.44141e+07	4529080226	4.53708e+08	8.59696e+08	4.64382e+08	1.89006e+08	2.54535e+07	8.67244e+08
M3_K30	Kidney	30	1.39075e+08	1.29369e+08	8763205259	2.43565e+08	3888313699	326330360	7.15361e+08	2685526939	4.08526e+08	156417964	1208255477	4437540871	1.46931e+07	6.53365e+08	5.4201e+07	8.68997e+08	2.47138e+08	2.17911e+08	2703276465	2268567008	2969291333	3.30639e+07	7.24361e+08	8.89477e+07	1.23892e+08	1.04633e+08	1.8138e+08	4.54654e+08	2.12579e+08	1529335321	13017275676	1092429586	1.31417e+08	8.58231e+07	1.96975e+08	4.1053e+07	4.85107e+07	1.51255e+08	9.46745e+07	5.10876e+07	4562238983	3.89428e+08	1150349746	7.62125e+08	2.35149e+08	3.50748e+07	1337933660
M4_K30	Kidney	30	7.96647e+07	8.08406e+07	8960914915	3.22556e+08	3813603541	1.7051e+08	6.42023e+08	2436855774	3.1523e+08	4.03329e+07	7.73198e+08	8250751217	1.01232e+07	9.36435e+08	1.74212e+08	1703111832	3.13731e+08	398500490	2591542665	1962911272	3147412116	3.42848e+07	6.5593e+08	5.51605e+07	9.95992e+07	2.57953e+08	1.97593e+08	4.90726e+08	2.30253e+08	1291521142	10732696223	3377807955	1.1741e+08	2.8361e+08	240600785	3.4272e+07	4.07987e+07	3.95204e+07	8.8969e+07	19575808	5688125384	6.85062e+08	9.542e+08	4.06385e+08	2.76468e+08	3.35842e+07	1346519993
M1_K60	Kidney	60	1.54803e+08	2.49576e+07	4859896936	1.08265e+08	5629151610	1.43341e+08	8.4594e+08	1976827012	2.40122e+08	8.7179e+06	4.22305e+08	3098483342	1.17316e+07	1429526017	8.44988e+07	7.60717e+08	2.15792e+08	2.0749e+08	2646136018	1631914006	3.66558e+07	4.42001e+07	1010593731	9.99002e+07	9.15686e+07	1.04044e+08	1.00243e+08	3.39984e+08	2.03964e+08	2654637466	13794783835	1848749334	1.29783e+08	1.83763e+08	9.27937e+07	1.81631e+07	50074980	4.83716e+06	1.18029e+08	3.42786e+07	5647133210	4.24848e+08	1324074098	785595860	2.07945e+08	2.48744e+07	9.58842e+08
M2_K60	Kidney	60	7.74225e+07	1.64912e+08	7242846949	188204662	2382573518	3.48013e+08	6.62344e+08	2541027368	1.84411e+08	4.57256e+07	5.84976e+08	5880658190	1.88248e+07	9.3142e+08	6.55052e+07	1123184947	2.14517e+08	2.35302e+08	2882999326	2160794312	1274053697	2.2376e+07	8.11377e+08	1.45558e+08	1.20695e+08	8.63232e+07	1.34545e+08	2.8195e+08	1.84607e+08	1369696049	12736880668	1460552270	1.55394e+08	1.20214e+08	1.58498e+08	3.64397e+07	6.13192e+07	5.67955e+07	6.53065e+07	2.28109e+07	4208356668	3.55946e+08	8.90657e+08	6.54029e+08	1.71325e+08	2.29932e+07	944505656
M3_K60	Kidney	60	274949410	3.28526e+07	4258376965	7.30191e+07	4904709657	1.49778e+08	8.04808e+08	1236044196	3.50333e+08	1.67641e+07	266631251	2181344816	1.15463e+07	5.91707e+08	9.1046e+07	9.57504e+08	2.3779e+08	2.75786e+08	3209238191	1834592870	1.68959e+08	3.04227e+07	7.96346e+08	1.40822e+08	5.82753e+07	2.32177e+08	9.00546e+07	1.96646e+08	8.4161e+07	5902534815	15577101693	1766408335	7.21316e+07	7.95155e+07	1.21458e+08	3.32672e+07	4.51624e+07	1.58403e+06	1.76395e+08	9.75414e+07	6496997388	2.7789e+08	1840902413	8.68561e+08	178326531	2.23274e+07	7.35617e+08
M4_K60	Kidney	60	5.83065e+07	6.6686e+07	10891606193	3.59382e+08	5166725000	211240534	6.98045e+08	1950906154	2.71814e+08	6.98985e+07	1162153199	6526413707	2.15101e+07	1492394097	1.21106e+08	1541259780	277952813	4.11768e+08	2977891660	2124649101	6.12995e+08	3.34943e+07	6.98836e+08	6.06127e+07	7.12264e+07	2.07428e+08	156768142	5.48159e+08	1.92197e+08	1212994995	12723473601	2411344894	1.58272e+08	2.71643e+08	1.67103e+08	3.31979e+07	4.24859e+07	1.47812e+08	7.49583e+07	2.01606e+07	5880116171	6.99159e+08	9.77195e+08	5.27477e+08	1.77469e+08	2.02914e+07	1114291957
M5_K60	Kidney	60	6.6217e+07	4.9267e+07	7363922628	164684116	2293859107	1.10848e+08	7.77618e+08	2199942566	3.59838e+08	1.18503e+07	706294275	2151248397	1.91347e+07	6.31571e+08	6.0363e+07	9.6384e+08	2.83968e+08	3.77643e+08	2478235284	1781174241	1127312536	5.67816e+07	8.52777e+08	1.02087e+08	6.46652e+07	1.71428e+08	163934322	2.67515e+08	243083505	1567204302	17390129448	1322187061	1.13567e+08	7.57298e+07	9.38369e+07	5.61412e+07	5.83626e+07	5.09025e+07	1.06323e+08	1.50523e+07	5899615457	272191205	1169472666	5.75125e+08	2.76732e+08	2.79485e+07	8.96729e+08
M6_K60	Kidney	60	6.67443e+07	2.66642e+07	6376538066	8.48407e+07	4217869623	1.82355e+08	5.96568e+08	2083725678	2.19036e+08	1.57178e+07	4.95514e+08	2916443590	1.0841e+07	7.92804e+08	6.28169e+07	9.62359e+08	1.59691e+08	2.74061e+08	2586956453	1580781553	1795681978	2.08684e+07	8.09752e+08	8.86767e+07	9.99658e+07	8.20879e+07	9.75546e+07	2.53399e+08	3.07948e+08	1532508406	10474306218	1422904439	8.79423e+07	9.01794e+07	6.77341e+07	2.67243e+07	2.85174e+07	1.42469e+07	102841298	1.69067e+07	5241670955	4.3679e+08	1275147762	6.44602e+08	1.38357e+08	2.41071e+07	9.2273e+08
M1_T0	786-O	0	5.32266e+07	3.90972e+07	35001717567	1.03893e+08	9.39363e+08	4.72838e+08	5.97802e+08	1325190712	2.61505e+08	1.75109e+08	1568024626	4432741563	2.3217e+07	8.63034e+08	5.94988e+07	7.11758e+08	203031102	6.88212e+07	3612475431	2904105575	4295696297	6.95924e+06	1.39404e+08	2.75928e+07	1.00116e+08	5.47104e+08	8.48468e+07	1215754152	2.72879e+07	7.26161e+08	7054200590	1293987075	2.07438e+08	6.39524e+07	3.43957e+08	1.05075e+07	2.75422e+07	2.72121e+08	1.05254e+08	5.16228e+06	7120939238	9.04435e+08	2.14899e+08	6.27854e+07	8.91188e+07	1.84753e+07	1.85339e+08
M10_T0	786-O	0	4.58823e+07	1.5937e+08	27785984359	1.9529e+08	2523872822	4.44837e+08	4.63772e+08	8.33758e+08	3.61399e+08	3.94647e+08	1132237325	3284826835	1.21923e+07	4.47464e+08	9.23241e+07	5.16437e+08	2.6329e+08	8.15343e+07	3794205249	3401307643	5838845374	6.19757e+06	1.62155e+08	1.56762e+07	4.78856e+07	5.44649e+08	9.37255e+07	9.42946e+08	4.79034e+07	3.38642e+08	3936251646	1897080358	1.93901e+08	4.0378e+07	1.16107e+08	1.7635e+07	3.02431e+07	1.07917e+08	5.55573e+07	6.68915e+06	4982211255	1348871508	2.34919e+08	4.31633e+07	1.88354e+08	1.21502e+07	2.41205e+08
M11_T0	786-O	0	4.36779e+07	1.20579e+08	26836451844	129929739	1693096704	390472955	348492194	4.51476e+08	1.87421e+08	3.77965e+08	1069993046	3599253782	1.77034e+07	3.93147e+08	4.8085e+07	3.72567e+08	2.16427e+08	5.15101e+07	2880703688	2349784277	4328756109	2.22208e+06	1.1205e+08	2.07428e+07	4.03117e+07	6.50664e+08	8.43956e+07	5.925e+08	4.46405e+07	4.97458e+08	4314530414	1058536515	1.87749e+08	2.37591e+07	6.01717e+07	9.99961e+06	1.88434e+07	1.01021e+08	7.1327e+07	2.64384e+06	5501417748	9.16635e+08	3.74969e+08	5.37471e+07	1.07359e+08	2.07454e+07	100212337
M12_T0	786-O	0	5.70704e+07	3.57616e+08	19021461436	525094401	7115499378	3.79907e+08	4.59142e+08	1872739755	3.2556e+08	6.83113e+07	7.37937e+08	5197798460	1.58533e+07	6.5724e+08	1.32856e+08	9.48495e+08	1.72881e+08	2.47814e+08	1954552408	2733223691	5416504621	1.10743e+07	2.66164e+08	1.99653e+07	1.00118e+08	6.00755e+08	8.15401e+07	8.02666e+08	1.1084e+08	7.8665e+08	4093935874	2668401817	2.64521e+08	1.24531e+08	1.79259e+08	2.36768e+07	4.30625e+07	1.26696e+08	1.3809e+08	8.78825e+06	3704305023	1270178035	352589597	8.05992e+07	3.26265e+08	1.52137e+07	4.87486e+08
M2_T0	786-O	0	2.80777e+07	9.96955e+07	35084680527	2.02135e+08	3807643883	4.14515e+08	3.43179e+08	4.38134e+08	2.45927e+08	4.71835e+08	1563811095	3267940483	3.12131e+07	5.08885e+08	8.51001e+07	3.49596e+08	1.79848e+08	6.76644e+07	3074823650	1988463920	4297336259	3.32721e+06	1.96215e+08	2.69651e+07	4.00025e+07	7.23363e+08	165517112	8.24197e+08	7.39937e+07	7.0533e+08	7459695200	1707160020	1.94341e+08	3.38896e+07	5.37988e+07	2.14782e+07	2.28289e+07	1.86311e+08	1.17401e+08	6.10356e+06	4209960439	1178399072	2.41815e+08	5.48121e+07	1.44264e+08	2.15814e+07	2.18295e+08
M4_T0	786-O	0	2.65037e+07	2.59744e+08	31345479589	2.22749e+08	6.5397e+08	3.51469e+08	4.69945e+08	499562835	263545982	1.53434e+08	1113674479	3954077831	1.83725e+07	3.8015e+08	8.05266e+07	5.96731e+08	3.03843e+08	8.56694e+07	3822115872	2154625483	5318166318	2.06415e+07	1.27811e+08	2.07812e+07	3.64435e+07	2186503123	8.96035e+07	9.74455e+08	2.4218e+07	2.72711e+08	5503113343	1749716729	2.36032e+08	7.19786e+07	1.08336e+08	1.44283e+07	2.62647e+07	8.98112e+07	4.18473e+07	3.68301e+06	5850040145	1674919998	206950531	5.20161e+07	1.38048e+08	1.07235e+07	1.29993e+08
M5_T0	786-O	0	3.78556e+07	8.50337e+07	23869742948	1.81404e+08	3100302821	4.21258e+08	4.98299e+08	7.21637e+08	3.1439e+08	3.21132e+08	1008330823	2880290138	1.01124e+07	3.61718e+08	7.94426e+07	4.69615e+08	2.33758e+08	6.60172e+07	2873901215	3045880507	5011610275	3.57669e+06	1.37043e+08	1.28466e+07	4.95908e+07	557436783	1.31386e+08	7.00677e+08	1.0196e+08	4.59229e+08	3697533263	1642607677	1.94769e+08	3.52464e+07	9.75964e+07	1.77211e+07	1.67693e+07	1.14206e+08	6.85839e+07	6.15001e+06	4669969581	1159243740	2.29916e+08	3.98427e+07	134621894	2.64865e+07	2.10916e+08
M6_T0	786-O	0	2.77036e+07	1.15026e+08	27681554149	2.00105e+08	2459993135	3.33509e+08	4.42428e+08	5.24339e+08	2.97231e+08	3.10953e+08	1470159352	3203461498	9.64885e+06	7.14649e+08	7.06906e+07	4.21091e+08	1.42726e+08	7.07425e+07	3708939244	2294054699	3932943890	5.47574e+06	1.35022e+08	1.493e+07	3.66937e+07	2.88911e+08	1.16673e+08	8.3843e+08	5.11679e+07	3.2067e+08	3842539502	1558376896	1.75719e+08	3.3641e+07	5.52177e+07	2.08815e+07	1.7784e+07	3.09575e+08	5.76209e+07	3.75617e+06	3941364618	1597256713	1.88971e+08	3.8942e+07	1.44255e+08	2.05829e+07	1.76745e+08
M7_T0	786-O	0	2.9451e+07	1.43291e+08	49329005838	1.04909e+08	2.14297e+08	2.98259e+08	441936866	3.40685e+08	1.63516e+08	110136020	1894856793	1994378116	2.03681e+07	3.6162e+08	4.76658e+07	168515337	1.38066e+08	2.73954e+07	4195845405	1593761392	5430237017	3.83863e+06	1.16362e+08	1.86681e+07	3.14255e+07	8.26702e+08	7.51789e+07	6.49924e+08	2.70456e+07	5.67157e+08	8240433059	1095746284	2.56051e+08	4.40542e+07	1.08924e+08	1.32002e+07	2.34263e+07	6.5652e+07	9.94239e+07	1.48618e+06	11351161202	1245325887	3.18239e+08	7.36467e+07	1.73637e+08	6.58412e+06	1.21571e+08
M8_T0	786-O	0	1.62337e+07	1.59937e+08	56948918483	1.2823e+08	4.80024e+08	4.32155e+08	3.5005e+08	3.67086e+08	2.24578e+08	2.71191e+08	1915500490	2418165347	1.02704e+07	5.24015e+08	4.30376e+07	9.17571e+07	5.19143e+07	1.62326e+07	3288844431	1906157527	3987390430	3.63056e+06	9.09964e+07	1.32698e+07	3.03948e+07	1.18572e+08	5.99395e+07	1602382301	2.43792e+07	1.80501e+08	4383115147	1010569366	2.16183e+08	2.21499e+07	4.93016e+07	1.985e+07	1.71669e+07	1.40015e+08	3.01823e+07	1.12528e+06	4060011347	3306361141	1.60691e+08	5.82138e+07	8.32297e+07	1.27141e+07	1.31142e+08
M9_T0	786-O	0	6.20538e+07	9.86174e+07	24920816745	2.07832e+08	7463116100	3.34884e+08	4.37986e+08	1798299231	2.86637e+08	5.8873e+07	9.47227e+08	3423895819	9.00641e+06	9.23464e+08	1.22678e+08	9.43668e+08	1.51103e+08	1.2574e+08	3122319898	2556237190	3825373570	1.32403e+07	2.97401e+08	1.98325e+07	8.6364e+07	2.0858e+08	6.81292e+07	1127916703	6.53904e+07	9.03142e+08	4105140846	2623994106	1.84549e+08	5.8917e+07	1.23539e+08	1.82153e+07	2.3234e+07	1.70774e+08	1.09808e+08	8.9315e+06	3931469647	1880618746	3.79765e+08	7.66034e+07	2.8558e+08	1.56252e+07	5.38186e+08
M1_T30	786-O	30	131510348	8.9402e+07	40161203358	1.02095e+08	198848853	2.8025e+08	453463546	1.60008e+08	1.94517e+08	3.53585e+08	1042946891	3249280267	4.62335e+07	7.22174e+08	6.70662e+07	5.00813e+08	133977621	4.40072e+07	3649143024	1735410256	3198646126	6.20837e+06	1.19906e+08	2.79333e+07	1.07283e+07	660887591	1.37549e+08	1372154565	9.87742e+06	1210091997	11336043757	1391198628	2.22218e+08	4.72997e+07	1.0966e+08	2.13343e+06	2.13597e+07	2.18721e+08	198804308	1.44747e+07	8156341489	9.4375e+08	4.34225e+08	6.11833e+07	8.85521e+07	1.45566e+07	8.8863e+07
M10_T30	786-O	30	1.02845e+08	110537089	39295463034	1.71343e+08	1002744010	2.81227e+08	4.38618e+08	542565963	3.29953e+08	4.96607e+08	1272316867	4564588514	2.21682e+07	3.89348e+08	7.3414e+07	4.33343e+08	1.25082e+08	9.39835e+07	3206302961	1842753787	4251295772	9.93564e+06	3.19584e+08	2.0267e+07	3.0804e+07	450106338	1.71791e+08	1077507459	6.83336e+07	5.87708e+08	7924249918	1599144705	1.44547e+08	2.97474e+07	6.01868e+07	7.89067e+06	1.73462e+07	5.73328e+07	6.27577e+07	1.64215e+07	5149337542	1200907190	4.34842e+08	1.18431e+08	1.00926e+08	2.18258e+07	2.78802e+08
M11_T30	786-O	30	2.48897e+07	102701225	36697341530	1.49266e+08	1841099173	1.59617e+08	3.68161e+08	8.79031e+08	1.69428e+08	1.41056e+08	8.94618e+08	2432092179	3.81762e+07	2.74778e+08	5.86602e+07	2.9568e+08	1.50904e+08	4.90727e+07	3169972988	1694430676	2441252687	2.95205e+06	1.0409e+08	2.58131e+07	1.25358e+08	6.66092e+08	3.43293e+08	6.36002e+08	7.03902e+07	1642686129	10230260439	1192936430	178937520	2.41189e+07	4.39858e+07	1.27422e+07	1.92616e+07	3.08513e+07	2.20149e+08	2.06738e+06	5906985732	7.33877e+08	5.79934e+08	8.00949e+07	1.04942e+08	34964575	9.60106e+07
M12_T30	786-O	30	1.74138e+07	4.27488e+07	39100450789	1.13807e+08	6.31443e+08	3.91692e+08	3.63702e+08	2.96983e+08	2.35275e+08	3.33985e+08	1756346061	2558843311	1.95358e+07	3.05043e+08	4.36528e+07	2.15208e+08	1.03385e+08	2.82511e+07	3369542121	1427759328	4494207861	2.11462e+06	1.98742e+08	2.65435e+07	2.67568e+07	448370164	1.25862e+08	5.16399e+08	1.7545e+07	2.52354e+08	8392381734	1022250745	2.87084e+08	1.99134e+07	1.53782e+07	9.29969e+06	1.2432e+07	6.35221e+07	3.63013e+07	1.38423e+06	4951986397	1302089846	2.25262e+08	5.27609e+07	9.22176e+07	2.21045e+07	2.22334e+08
M2_T30	786-O	30	1.23833e+08	2.34173e+08	36484629976	1.91429e+08	9.19802e+07	2.19558e+08	3.832e+08	9.09125e+07	2.34489e+08	5.84116e+08	1082626615	3810030574	5.7545e+07	2.78022e+08	8.03085e+07	3.22901e+08	1.51065e+08	1.25399e+08	3145466879	1537819335	4680330088	1.16882e+07	1.92257e+08	2.12612e+07	8.72973e+06	7.5323e+08	2.59299e+08	7.66681e+08	2.01894e+07	2.55899e+08	12748327662	1602178340	1.71178e+08	2.38486e+07	5.2725e+07	5.65753e+06	2.13627e+07	7.55486e+07	6.64689e+07	4.12662e+07	6546754426	1053108125	4.39232e+08	3.26675e+07	1.18209e+08	1.93488e+07	1.26415e+08
M4_T30	786-O	30	5.94225e+07	1.46825e+08	38956121919	2.3329e+08	3.10341e+08	1.59531e+08	487486749	1.49166e+08	2.38584e+08	2.40529e+08	1419980430	3346313988	3.29284e+07	4.72132e+08	8.0477e+07	3.7549e+08	1.61325e+08	8.18591e+07	3198518208	1646445745	3362294662	1.16862e+07	2.4879e+08	2.37463e+07	1.36921e+07	1083240085	2.19959e+08	1091180000	2.71047e+07	3.5189e+08	9753874038	1677522529	2.32611e+08	4.27701e+07	4.37207e+07	4.46323e+06	1.67645e+07	2.1564e+08	4.88073e+07	1.4998e+07	5473757681	1566675141	3.80369e+08	4.52882e+07	7.72905e+07	2.36919e+07	2.10963e+08
M5_T30	786-O	30	7.34791e+07	110543499	40694645442	1.6234e+08	2.73694e+08	2.65145e+08	5.81459e+08	2.25518e+08	1.87315e+08	2.04643e+08	1151982347	3154127545	2.47038e+07	4.87533e+08	5.71789e+07	2.77207e+08	1.39148e+08	4.95568e+07	2771647753	2159305425	2754535985	6.58987e+06	2.33528e+08	1.99853e+07	1.58644e+07	795292046	1.58333e+08	7.11161e+08	2.31399e+07	6.69871e+08	8729382387	1251729055	1.33211e+08	1.86537e+07	3.1946e+07	3.8607e+06	1.06687e+07	1.85881e+08	6.82e+07	9.33682e+06	4982955861	1228507246	3.96573e+08	3.4257e+07	7.80992e+07	3.08857e+07	1.65511e+08
M6_T30	786-O	30	7.98635e+07	1.25987e+08	40311353856	1.51446e+08	3.24332e+08	3.08599e+08	4.07683e+08	268340620	2.68392e+08	2.70981e+08	1141821318	3058034641	2.50552e+07	3.45457e+08	6.39332e+07	3.36822e+08	1.09727e+08	7.26957e+07	3266335163	1532537285	3705731320	5.95251e+06	1.92777e+08	2.33014e+07	1.79625e+07	5.35995e+08	1.39117e+08	8.42599e+08	1.89575e+07	4.93952e+08	7752018440	1418714816	1.42867e+08	2.67467e+07	3.31517e+07	4.72113e+06	1.50061e+07	6.66886e+07	6.89699e+07	1.1487e+07	4599113711	1410117799	4.52493e+08	5.6053e+07	5.94556e+07	1.90382e+07	1.64118e+08
M7_T30	786-O	30	9.46793e+07	1.94072e+08	34830302923	1.46804e+08	1.51922e+08	3.63423e+08	6.10027e+08	3.11599e+08	3.03935e+08	3.49106e+08	2015297459	3841229694	2.98461e+07	2.83677e+08	7.38798e+07	1.32162e+08	133774612	2.90448e+07	3382119736	1614283173	5725283270	1.87909e+07	2.66327e+08	2.10709e+07	2.01154e+07	1631603597	1.26077e+08	9.75561e+08	4.23203e+07	1.53351e+08	11290527374	1597032084	2.54564e+08	3.60322e+07	7.88802e+07	6.4205e+06	2.50323e+07	1.08932e+08	3.77991e+07	1.00327e+07	7752542167	7.51945e+08	4.44756e+08	3.95734e+07	1.28866e+08	1.2792e+07	1.77384e+08
M8_T30	786-O	30	5.71963e+07	2.67165e+08	46962694113	1.47932e+08	1.94791e+08	2.01527e+08	3.76414e+08	1.58883e+08	2.10885e+08	5.19704e+08	1737668805	2610789234	4.87675e+07	2.93818e+08	5.40518e+07	8.43589e+07	4.00861e+07	2.21294e+07	3375126371	1140596726	5619289605	4.55985e+06	1.66191e+08	1.54083e+07	1.55471e+07	2.50864e+08	1.355e+08	9.91122e+08	2.74318e+07	111145636	9432790875	1180226355	2.59006e+08	2.25207e+07	4.32174e+07	4.99911e+06	3.38403e+07	7.4781e+07	4.70226e+07	1.51061e+07	6761224977	2905712964	3.13675e+08	4.81019e+07	9.01701e+07	1.13461e+07	1.49224e+08
M9_T30	786-O	30	6.00709e+07	1.34833e+08	38983279551	2.24354e+08	1279758742	2.67535e+08	4.11955e+08	6.14407e+08	2.41359e+08	155377511	1295881678	3288599042	1.61548e+07	5.19413e+08	6.67514e+07	4.85199e+08	1.29856e+08	1.08859e+08	3156092445	1832872352	4008803291	1.19187e+07	3.10758e+08	2.36301e+07	3.22813e+07	5.74304e+08	1.20196e+08	1022853947	6.74115e+07	4.10072e+08	7052548745	1518198194	1.3778e+08	3.52795e+07	6.03448e+07	7.65856e+06	1.96588e+07	1.1705e+08	4.08393e+07	7.13455e+06	4659760116	1122840331	3.81643e+08	9.2927e+07	147697408	2.02958e+07	2.6203e+08
M1_T5	786-O	5	8.85039e+07	3.84121e+07	31822207126	8.82274e+07	1403229261	2.88462e+08	5.05907e+08	1212462566	2.29356e+08	4.89275e+07	1184378275	2197284365	3.65127e+07	9.3225e+08	7.24069e+07	465154670	1.96397e+08	6.52395e+07	3637305817	2188209648	2119832999	7.70452e+06	2.10837e+08	3.05799e+07	7.10683e+07	4.45619e+08	1.06342e+08	1180147082	3.04192e+07	1748211206	7900540251	1588451794	185363629	6.53564e+07	1.22918e+08	5.65218e+06	2.9801e+07	1.7769e+08	3.14793e+08	1.0708e+07	6934987976	7.18347e+08	3.34352e+08	8.8317e+07	162209752	1.38736e+07	1.91804e+08
M2_T5	786-O	5	3.60906e+07	1.19161e+08	38789631148	1.02835e+08	2.79977e+08	4.99679e+08	341525742	4.59584e+08	2.34879e+08	3.32415e+08	1450464337	2871684505	3.45148e+07	3.05583e+08	6.73657e+07	2.62257e+08	1.81477e+08	5.12499e+07	3451641075	1856701310	4459469153	2.32796e+06	1.58615e+08	2.7976e+07	2.95796e+07	1026166897	1.19667e+08	8.37762e+08	2.97664e+07	7.07264e+08	9232601307	1501563243	1.93321e+08	2.28428e+07	3.93529e+07	9.45046e+06	2.05134e+07	7.30675e+07	1.19906e+08	5.83718e+06	4940026623	1265332267	381397538	4.9324e+07	1.11398e+08	1.55179e+07	1.48503e+08
M4_T5	786-O	5	3.06617e+07	1.23023e+08	33970276674	2.09663e+08	1075760357	3.44473e+08	4.83942e+08	455212109	3.48516e+08	2.38429e+08	1288094442	3468869183	1.50011e+07	3.8013e+08	6.67183e+07	4.55114e+08	2.19374e+08	6.55542e+07	3863129131	2521822365	4358689793	9.15367e+06	120603575	1.64722e+07	3.66162e+07	771527086	1.15368e+08	1005212530	3.77926e+07	4.35763e+08	5037989212	1419365597	1.77915e+08	4.24587e+07	6.72379e+07	9.76872e+06	1.93316e+07	8.67224e+07	6.37626e+07	3.88893e+06	4736489249	1637129436	259297363	3.68187e+07	9.50345e+07	1.57289e+07	1.3112e+08
M5_T5	786-O	5	4.45054e+07	8.80046e+07	30375829926	1.72714e+08	5.49817e+08	3.62464e+08	5.21237e+08	5.19391e+08	2.34421e+08	1.6766e+08	1244397907	3623021683	1.61914e+07	4.93673e+08	6.88424e+07	439296796	2.41157e+08	9.02994e+07	2479955318	2872561815	3374402736	4.54597e+06	1.59379e+08	1.55982e+07	3.0877e+07	1000422188	1.0894e+08	8.4504e+08	9.82184e+07	7.84265e+08	5462585455	1481120574	1.37458e+08	3.2695e+07	7.84843e+07	1.84803e+07	1.58881e+07	1.68376e+08	1.60951e+08	5.90885e+06	5408986970	1410854195	2.69349e+08	3.90169e+07	1.44767e+08	1.63193e+07	197633772
M6_T5	786-O	5	4.66294e+07	7.44327e+07	30199742117	1.53202e+08	2010343664	3.13888e+08	4.26872e+08	505136787	2.95825e+08	2.84426e+08	1184853797	2953843291	2.57532e+07	5.92639e+08	7.84905e+07	4.49096e+08	1.63315e+08	1.01344e+08	3956186636	2112015378	3342177291	5.17824e+06	2.26202e+08	2.74909e+07	3.76143e+07	5.37947e+08	1.24873e+08	7.52496e+08	5.57585e+07	1280168977	5452430640	1667525581	3.29289e+08	5.61476e+07	6.07347e+07	2.10005e+07	2.34627e+07	168472858	2.04867e+08	8.62708e+06	5026260789	1408716860	4.342e+08	6.18506e+07	1.09937e+08	1.58914e+07	2.23817e+08
M1_T60	786-O	60	1.56087e+08	5.64455e+07	35344468667	1.07397e+08	4.59623e+08	2.78126e+08	5.38351e+08	9.11837e+08	2.1258e+08	119149946	9.84282e+08	3571720753	3.66686e+07	6.90896e+08	8.00506e+07	5.41776e+08	1.571e+08	5.50218e+07	3786528146	1864078717	2462268699	1.03146e+07	159173293	3.7815e+07	4.86806e+07	394533583	1.20529e+08	1262184650	2.40237e+07	8.78935e+08	15426434286	1651104649	189037253	5.67561e+07	2.15683e+08	1.46272e+06	2.48823e+07	2.5083e+08	1.80973e+08	1.60468e+07	8812690776	9.1674e+08	604295944	5.02053e+07	8.66458e+07	9.82255e+06	113729848
M2_T60	786-O	60	1.19304e+08	2.10307e+08	34515752580	1.66345e+08	1.59414e+08	1.70132e+08	4.31556e+08	1.04979e+08	2.14742e+08	5.22975e+08	1000626503	3241438297	6.51618e+07	2.81299e+08	8.01287e+07	258528608	1.19431e+08	1.37098e+08	2845225981	1285597351	4188664233	2.19682e+07	2.06534e+08	3.67048e+07	9.05246e+06	5.64158e+08	2.75553e+08	7.25961e+08	2.1158e+07	2.14749e+08	16104519839	1677591096	1.74644e+08	2.18805e+07	3.74113e+07	5.16562e+06	1.81762e+07	6.43188e+07	5.80369e+07	4.52873e+07	7828985490	1175809118	4.32919e+08	3.07102e+07	1.05167e+08	2.29432e+07	1.40809e+08
M4_T60	786-O	60	5.33098e+07	3.90644e+07	37990303802	1.44309e+08	6.25949e+08	3.13436e+08	5.00414e+08	3.81451e+08	2.58261e+08	2.6492e+08	1927758002	3228871533	2.34509e+07	3.69411e+08	7.66296e+07	5.97125e+08	1.90383e+08	1.77245e+08	3470782628	1755193649	4050778880	1.33847e+07	3.3812e+08	4.48442e+07	2.34007e+07	5.2107e+08	2.00862e+08	1025855072	6.00287e+07	4.94574e+08	14007848364	1676453881	1.77707e+08	6.55315e+07	8.76242e+07	9.74442e+06	2.29124e+07	8.39456e+07	5.45083e+07	1.09742e+07	6647906324	1164117130	4.33462e+08	6.62685e+07	1.05492e+08	2.16202e+07	4.06661e+08
M5_T60	786-O	60	5.54798e+07	8.17927e+07	41786166671	1.42505e+08	1289527679	2.79849e+08	5.47059e+08	3.75726e+08	1.97926e+08	3.33935e+08	1220473070	3301630764	2.74122e+07	3.25021e+08	5.48151e+07	3.61991e+08	1.48169e+08	7.67048e+07	3113173895	2093440173	3149069270	1.78568e+07	3.36144e+08	3.22794e+07	2.72665e+07	2.74497e+08	1.47069e+08	7.5497e+08	3.78359e+07	4.49862e+08	10311644559	1140282330	1.24123e+08	2.33834e+07	6.6474e+07	5.82562e+06	1.00074e+07	1.06558e+08	4.56015e+07	1.09528e+07	4842023354	8.17851e+08	3.36921e+08	6.94362e+07	7.80033e+07	1.9187e+07	251759024
M6_T60	786-O	60	4.94109e+07	5.69892e+07	28115106557	1.05637e+08	1542449034	2.84337e+08	4.41531e+08	7.59205e+08	220347970	1.36582e+08	1144075516	2554242302	2.04066e+07	4.97725e+08	5.62233e+07	606400952	1.42164e+08	1.93567e+08	3210189625	1215194861	3297238716	1.63117e+07	4.00021e+08	4.55574e+07	3.83897e+07	3.95223e+08	1.46181e+08	6.26182e+08	7.92488e+07	7.05463e+08	12415531767	1310566013	1.42247e+08	5.04053e+07	6.25597e+07	1.40914e+07	1.97184e+07	7.9819e+07	6.24188e+07	9.0901e+06	6152209090	8.19263e+08	596298375	2.27357e+08	1.07066e+08	1.82471e+07	4.13197e+08
Supplementary Figure 4C. Correlation graph of tissue-specific metabolomes at the indicated WIT relative to no ischaemia (WIT 0).
	kidney			786-O
	mean	upper limit	lower limit	mean	upper limit	lower limit
0	1			1
5	0.992504	0.9939	0.9908	0.998261	0.9986	0.9979
30	0.967896	0.9739	0.9606	0.988918	0.991	0.9864
60	0.921765	0.9361	0.9044	0.983487	0.9866	0.9797
Supplementary Figure 4D. Metabolite isotopologue expressions of the fold change (786-O vs kidney) of the indicated metabolites across all WIT timepoints.
	WIT						WIT						WIT						WIT
	0	5	30	60			0	5	30	60			0	5	30	60			0	5	30	60
hexose phosphate_m+6	0.344524	1.07467	1.61862	1.72697		phosphoenolpyruvate_m+3	0.409473	1.02275	0.586952	0.573933		lactate_m+3	0.809247	0.839799	0.811094	0.952501		a-ketoglutarate m+2	0.713248	2.60088	1.47857	1.64233
	1.45312	0.609263	3.52657	0.534274			0.671537	0.617144	1.23176	0.902042			0.825995	0.615186	1.02999	0.354526			3.27999	1.33185	0.717931	1.1281
	0.876619	0.706562	0.818894	1.02515			0.42483	0.440446	0.709646	0.684007			0.692454	0.657855	0.715494	0.906159			2.15367	1.55204	0.998899	0.34029
	1.19562	1.11733	0.312275	1.257			0.655122	0.187331	0.343531	2.19254			1.13835	1.1515	0.390722	0.956889			3.51152	1.31181	1.08292	0.749317
	1.1996	0.771391	0.888621	1.09001			0.580375	0.693441	1.46023	0.67691			1.02128	0.766631	0.750482	0.851897			1.57184	0.933322	1.08729	1.70741
	0.780085		1.04693				0.531519		2.15629				0.834606		0.74881				1.25519		0.833774
	0.531533		0.974127				0.398283		0.111363				0.535543		0.892549				0.762057		0.38667
	0.816834		0.963244				0.415008		0.15047				0.720648		0.955669				1.4403		0.34646
	0.605959		0.951447				0.229674		1.08921				0.623186		0.979315				1.68173		1.02027
	1.04208		2.81897				0.744349		1.30837				0.799159		1.06016				1.54203		3.23898
[truncated: 307 more columns]

## Sheet: Supplementary Tables
Supplementary Table 1. Patient demographics and tissue sampling details.
ID	Age	Sex	Tumour grade	Tumour size (mm)	Tumour stage (p)	Nodal stage	Metastases stage	VHL status	Warm Ischaemia Time (mins)	Kidney samples (in vivo)	ccRCC samples (in vivo)	Kidney sample (WIT)	ccRCC samples (WIT)
P16	70-80	M	4	100	T3a	N0	M0	mutant	60	3	3	3	3
P17	60-70	M	4	125	T4	N1	M0	mutant	45	1	3	2	2
P18	70-80	M	4	160	T3a	N0	M1	mutant	60	2	2	1	1
P19	60-70	M	3	80	T3a	N0	M0	mutant	15	2	1	2	2
P22	50-60	M	4	110	T3a	N0	M0	mutant	10	3	3	2	2
Supplementary Table 2: Evaluating the proteome (ccRCC vs kidney) between ischaemia (WIT) and in vivo (IV) conditions using the SiRCle model. Two-sided Student’s t-test using Benjamini-Hochberg correction was used.
Gene ID	IV_ Log2FC	IV_ P.adj	WIT_ Log2FC	WIT_ P.adj	Biological Cluster
MXRA8	-0.149454	0.290491	2.29366	2.45e-05	WIT_UP
PLAU	0.951748	0.16277	2.19207	0.038702	WIT_UP
PTPN7	2.61285	0.0772214	2.16625	0.00174678	WIT_UP
ADAMDEC1	0.232127	0.305624	1.99454	0.0351746	WIT_UP
IL1RN	0.661952	0.176976	1.98114	0.000638622	WIT_UP
SCGN	0.00121027	0.318009	1.9769	0.000276116	WIT_UP
GALNT1	0.276953	0.314927	1.8968	0.00118062	WIT_UP
B3GAT3	0.646306	0.0613945	1.837	0.000466124	WIT_UP
PAG1	0.761567	0.171279	1.83139	4.28e-08	WIT_UP
PRSS57	1.78835	0.0519378	1.82446	0.000490859	WIT_UP
RNASE3	-0.278086	0.183849	1.81147	0.00134421	WIT_UP
NPY	1.80224	0.152271	1.74341	0.033803	WIT_UP
KIAA0513	1.32973	0.108243	1.72755	0.00481322	WIT_UP
COX4I2	0.159848	0.197879	1.71582	9.45e-05	WIT_UP
RUNX1	0.548621	0.115262	1.68996	0.00957061	WIT_UP
STAMBPL1	0.379824	0.120821	1.64367	0.00301876	WIT_UP
CSTB	0.0171758	0.270648	1.62004	0.00510813	WIT_UP
NPR3	0.373035	0.102581	1.61542	0.000943854	WIT_UP
CALB2	0.0978858	0.11464	1.60642	0.00495026	WIT_UP
SH3PXD2B	0.727463	0.096241	1.6034	1.94e-06	WIT_UP
CHIT1	1.73553	0.0570854	1.60028	0.016796	WIT_UP
IGHV3-38-3	0.179403	0.164451	1.51458	0.0170184	WIT_UP
AKR1B1	-0.578574	0.0723135	1.49178	0.000182215	WIT_UP
RPL22L1	-0.378856	0.11918	1.48851	0.0036049	WIT_UP
CYLD	0.446263	0.244664	1.45176	0.000725241	WIT_UP
L1RE1	0.277893	0.285458	1.43997	0.000256768	WIT_UP
LIMS1	1.13564	0.0859365	1.40295	2.72e-06	WIT_UP
PTPRU	0.00117924	0.278216	1.40288	0.00133877	WIT_UP
COL4A2	1.40245	0.183478	1.39051	0.00247699	WIT_UP
MFAP2	0.828721	0.0616592	1.37847	0.023142	WIT_UP
GLUL	0.224167	0.0945401	1.3702	0.00609951	WIT_UP
B4GALT1	0.591669	0.202486	1.35519	0.00109132	WIT_UP
ITGA11	0.87249	0.0628569	1.34079	0.0121424	WIT_UP
SH3BP2	0.277658	0.258404	1.29276	0.000214554	WIT_UP
ZFP36	0.0384171	0.189543	1.27745	0.0121451	WIT_UP
LTBP1	0.622351	0.100748	1.26451	0.00371207	WIT_UP
GAPDH	0.739919	0.0719939	1.26319	1.21e-06	WIT_UP
LZTS1	0.130071	0.257746	1.25912	0.00333167	WIT_UP
CD36	-0.00101886	0.240769	1.24847	0.00347581	WIT_UP
EDNRB	0.0215284	0.143849	1.2141	0.00604835	WIT_UP
ME1	0.458644	0.24225	1.19725	0.000324559	WIT_UP
PIP4P2	1.25221	0.0548371	1.19717	6.27e-05	WIT_UP
NR3C1	0.241705	0.0930576	1.18643	5.67e-05	WIT_UP
IGFBP5	0.0414656	0.277144	1.18224	0.0119866	WIT_UP
MIF	0.144294	0.0813737	1.16953	0.000241222	WIT_UP
ANGPTL8	0.383629	0.0596765	1.1666	0.0363727	WIT_UP
RHBDF2	1.49966	0.0729513	1.16503	0.0369436	WIT_UP
ARHGAP31	0.261543	0.270417	1.16197	0.00360135	WIT_UP
PTPN12	0.379519	0.204072	1.13943	6.81e-07	WIT_UP
WDR33	0.458076	0.203688	1.13122	0.000736684	WIT_UP
TRIM22	0.595685	0.131519	1.11795	4.93e-06	WIT_UP
ALDH1A1	0.0914122	0.186511	1.11004	0.000303444	WIT_UP
TBC1D2B	0.017867	0.295981	1.1067	0.0117118	WIT_UP
TPPP3	0.155215	0.159418	1.10596	0.000141432	WIT_UP
CSTA	0.0434408	0.158092	1.10373	0.000281755	WIT_UP
HDAC10	0.807538	0.212239	1.09584	1.04e-07	WIT_UP
CLC	-0.803335	0.0817884	1.0899	0.00296197	WIT_UP
ADPRH	0.074244	0.182667	1.08234	1.89e-07	WIT_UP
SCARF1	-0.0941019	0.293102	1.08034	2.2e-05	WIT_UP
CARD16	0.819372	0.0729243	1.07677	0.00144633	WIT_UP
GREM1	-0.161373	0.109452	1.06928	0.0167898	WIT_UP
BLOC1S6	0.185673	0.260944	1.05734	0.00174471	WIT_UP
HAVCR1	0.124264	0.195267	1.05599	0.019558	WIT_UP
JMJD6	0.347102	0.136824	1.05496	8.19e-06	WIT_UP
TFPI2	0.0462479	0.0731124	1.04049	0.0361711	WIT_UP
PLIN1	-1.54784	0.0742096	1.0224	0.00235363	WIT_UP
NSUN5	0.717677	0.0685791	1.00429	7.24e-05	WIT_UP
UNC93B1	0.792778	0.138159	0.995218	0.00914421	WIT_UP
RRM1	-0.515401	0.125867	0.983683	0.0375199	WIT_UP
NOVA2	0.16727	0.0611217	0.976287	1.63e-05	WIT_UP
PTPRE	0.0672596	0.195632	0.973954	4.78e-05	WIT_UP
MIER1	-0.0378619	0.239713	0.971463	0.000135257	WIT_UP
ZC3H6	0.0174248	0.24645	0.966016	0.017182	WIT_UP
RBM7	0.126146	0.083019	0.962482	0.0299725	WIT_UP
NBEA	0.495473	0.0671352	0.957873	1.69e-05	WIT_UP
HMOX1	0.531944	0.0782842	0.94729	3.34e-08	WIT_UP
DHCR24	0.261887	0.119961	0.945545	0.00447283	WIT_UP
PTPRB	-0.190104	0.299282	0.94205	0.0027179	WIT_UP
RPS6KA4	0.203445	0.0918046	0.933765	0.000164481	WIT_UP
FGL2	0.890405	0.0861866	0.933089	0.000477878	WIT_UP
SHC1	0.32057	0.0600972	0.928894	4.38e-06	WIT_UP
ZNF384	0.208722	0.185552	0.918191	0.000743746	WIT_UP
GIMAP8	0.115244	0.179101	0.901684	1.06e-06	WIT_UP
LYAR	0.418239	0.107401	0.895775	2.9e-06	WIT_UP
FGD3	0.610599	0.104409	0.883428	0.0212666	WIT_UP
NHSL2	0.740971	0.144664	0.882862	0.00612726	WIT_UP
CUTC	0.361517	0.29402	0.870329	0.000172716	WIT_UP
TSC22D1	-0.669076	0.0639201	0.860252	0.000129306	WIT_UP
TPST2	0.261848	0.26654	0.858496	0.0103961	WIT_UP
GAPDHS	-0.187945	0.0559938	0.855938	0.000101078	WIT_UP
NTAQ1	0.277447	0.0565099	0.844768	0.000195165	WIT_UP
GUCY1A1	0.316134	0.12775	0.842715	5.65e-06	WIT_UP
KRT1	-0.0622899	0.168678	0.827149	0.0368709	WIT_UP
BTNL9	0.0517642	0.123746	0.819392	0.00368947	WIT_UP
CEACAM1	0.650171	0.168837	0.815543	0.0249995	WIT_UP
GOLT1B	0.110227	0.20457	0.812869	0.00304276	WIT_UP
MX1	0.520617	0.0648714	0.810222	0.000943803	WIT_UP
SETDB1	-0.0699164	0.0907673	0.806277	0.00104593	WIT_UP
TUT4	0.535742	0.253113	0.804514	0.000813303	WIT_UP
ESAM	0.200494	0.101555	0.801321	0.000103241	WIT_UP
FABP5	0.295808	0.226974	0.800146	0.00472806	WIT_UP
KRT80	0.0422444	0.164839	0.798481	0.0178357	WIT_UP
PRR14	0.193168	0.262586	0.796361	0.0034965	WIT_UP
BLOC1S4	0.221544	0.0858123	0.793776	0.000101266	WIT_UP
FBN2	-0.106445	0.218014	0.793413	0.0264857	WIT_UP
ASPG	0.034285	0.155557	0.791575	0.0119634	WIT_UP
PPP1R14B	0.15269	0.0900451	0.786244	2.56e-05	WIT_UP
PALD1	0.637835	0.322047	0.785779	0.0206786	WIT_UP
C8orf33	0.323309	0.0672438	0.783128	3.71e-05	WIT_UP
DUSP12	0.330687	0.258309	0.776954	0.00197128	WIT_UP
TMEM63B	-0.201402	0.227514	0.776816	0.0130809	WIT_UP
C12orf43;CUSTOS	0.611783	0.181561	0.776651	0.00189937	WIT_UP
ASCC2	0.175273	0.107901	0.776513	0.00114639	WIT_UP
RPA3	0.283084	0.265733	0.769186	7.26e-06	WIT_UP
CXCL8	1.69849	0.0515597	0.76208	0.00719782	WIT_UP
CMC4	-0.317209	0.0930576	0.760628	0.000472593	WIT_UP
HYOU1	0.12451	0.310662	0.760411	2.04e-05	WIT_UP
TMEM88	-0.236627	0.0722006	0.758735	0.00230516	WIT_UP
UBE2G2	0.217245	0.303162	0.757983	7.33e-05	WIT_UP
RCN3	0.928114	0.111439	0.7572	0.00242424	WIT_UP
NCK1	0.164799	0.257393	0.753923	3.9e-06	WIT_UP
STK38	0.120786	0.22469	0.753633	2.79e-05	WIT_UP
FCN2	0.970887	0.0777069	0.752012	0.0110782	WIT_UP
MAP2K1	0.441184	0.0514444	0.746318	9.16e-07	WIT_UP
PRKCD	0.793993	0.0561479	0.743078	0.0124579	WIT_UP
CAV2	-0.247433	0.194013	0.737462	0.000149968	WIT_UP
TYK2	0.115379	0.305591	0.73701	0.00292687	WIT_UP
IRAK1	0.013757	0.0959992	0.73642	0.000202364	WIT_UP
FOSL2	-0.132672	0.280865	0.732227	0.00489381	WIT_UP
RILPL1	0.126673	0.126597	0.730766	3.55e-06	WIT_UP
TRPV4	-0.270056	0.199837	0.728651	0.0227924	WIT_UP
ZPR1	0.408828	0.0676578	0.728482	4.62e-06	WIT_UP
TMEM30A	0.433195	0.0536011	0.728259	0.000112337	WIT_UP
GPATCH11	0.391308	0.242276	0.724343	0.00713013	WIT_UP
EPHA7	0.11617	0.215728	0.715965	0.00344479	WIT_UP
MAPK13	0.400984	0.31374	0.715729	0.002197	WIT_UP
REPS2	0.0308496	0.262689	0.71084	0.0159676	WIT_UP
JUND	-0.312485	0.058172	0.708543	0.00483455	WIT_UP
GBE1	0.0395268	0.311152	0.707642	0.000204805	WIT_UP
UPK1B	-0.616877	0.064681	0.702419	0.033145	WIT_UP
GLMN	0.868305	0.0501393	0.702289	0.00307403	WIT_UP
NPC1	0.108525	0.158346	0.700504	0.000523742	WIT_UP
AK6	0.507487	0.0659986	0.689176	8.83e-05	WIT_UP
IGLV8-61	0.232113	0.203803	0.689111	0.0221002	WIT_UP
ARHGEF17	-0.00752424	0.0654494	0.687606	4.66e-05	WIT_UP
BPTF	0.494171	0.0602921	0.681488	1.5e-06	WIT_UP
MLLT1	-0.297481	0.0568582	0.671361	0.0113482	WIT_UP
H2BS1	0.171711	0.0561278	0.665389	1.91e-08	WIT_UP
TMEM258	0.690207	0.135789	0.664412	0.0382017	WIT_UP
PPP1R9B	0.221668	0.233084	0.662929	4.03e-05	WIT_UP
MEMO1	0.496736	0.05052	0.662573	0.00262571	WIT_UP
TFRC	0.176024	0.236947	0.6619	0.0472736	WIT_UP
POLR2J3;POLR2J2	-0.0580938	0.0821012	0.656349	0.00143747	WIT_UP
AKAP13	0.0184512	0.0781153	0.655503	8.53e-07	WIT_UP
PGM1	0.199311	0.0672034	0.654663	1.84e-06	WIT_UP
TRAFD1	0.192954	0.265677	0.653694	6.63e-06	WIT_UP
ARMH3	0.468199	0.247321	0.647754	0.0268703	WIT_UP
EI24	0.651253	0.060979	0.646193	0.00293778	WIT_UP
NEK7	0.318241	0.053381	0.642294	1.12e-07	WIT_UP
NUCB2	0.233619	0.0726891	0.641536	1.38e-06	WIT_UP
JCAD	-0.175695	0.137953	0.637902	8.85e-05	WIT_UP
ARHGAP15	0.375884	0.259672	0.632952	0.0262939	WIT_UP
PON2	0.143897	0.110433	0.632381	2.67e-05	WIT_UP
NPTX2	0.289892	0.285282	0.631533	0.0413229	WIT_UP
TCEA3	0.263887	0.0689829	0.631379	0.000585858	WIT_UP
CRP	0.80986	0.132726	0.627202	0.0181097	WIT_UP
PRKCB	0.400162	0.200876	0.62609	0.000180627	WIT_UP
GSTA4	-0.620997	0.242974	0.624561	0.00896048	WIT_UP
STX11	1.0147	0.0559699	0.621955	0.000434172	WIT_UP
BLOC1S5	0.177112	0.12419	0.62185	6.38e-05	WIT_UP
TTC28	0.245042	0.155532	0.620571	0.00145054	WIT_UP
PF4V1	0.809982	0.149709	0.619637	0.00281399	WIT_UP
STIM1	0.263861	0.068169	0.616838	0.000559429	WIT_UP
GIMAP7	-0.0560233	0.218041	0.616491	0.00233915	WIT_UP
S100A13	-0.130702	0.111398	0.613288	0.00285412	WIT_UP
MED1	0.523026	0.0861568	0.609285	0.0368968	WIT_UP
DTNBP1	0.0957017	0.267089	0.609251	3.7e-06	WIT_UP
ARHGEF7	0.165369	0.166224	0.604537	9.26e-05	WIT_UP
TMA16	0.0539858	0.29301	0.603914	0.00274689	WIT_UP
SLC16A3	1.706	0.0643703	0.598392	5.74e-09	WIT_UP
MYADM	0.8753	0.169325	0.598211	0.0187617	WIT_UP
RELL1	0.0400204	0.28344	0.592681	0.00193979	WIT_UP
KRI1	0.295127	0.100972	0.591521	0.0207605	WIT_UP
ELF1	-0.00322163	0.269904	0.589401	9.23e-05	WIT_UP
ADIPOQ	0.113697	0.231006	0.589034	0.000775439	WIT_UP
CDH5	0.597492	0.101262	0.584994	0.000218698	WIT_UP
TTC39B	0.102649	0.206364	-0.580538	6.33e-05	WIT_DOWN
MOV10	-0.0734828	0.291031	-0.581069	4.2e-05	WIT_DOWN
ILF2	-0.43988	0.207376	-0.58123	0.0150246	WIT_DOWN
PDLIM5	-0.433044	0.180294	-0.583796	1.92e-08	WIT_DOWN
MRC1	0.326113	0.228764	-0.590274	0.00375281	WIT_DOWN
TMED1	-0.0632377	0.290759	-0.590862	0.00613291	WIT_DOWN
LPIN2	0.723195	0.217477	-0.591215	0.0272279	WIT_DOWN
MCUB	-1.04592	0.164072	-0.59346	0.02483	WIT_DOWN
TSPAN8	-0.0983893	0.258851	-0.595335	0.00799948	WIT_DOWN
PDE3A	-0.105356	0.287843	-0.599494	0.0014231	WIT_DOWN
VPS52	-0.0081408	0.246431	-0.600554	3e-05	WIT_DOWN
TDRP	-1.1051	0.059957	-0.601138	0.0105359	WIT_DOWN
GCFC2	0.131079	0.097024	-0.602726	0.0190115	WIT_DOWN
MTMR14	-0.16577	0.101262	-0.604951	0.00107823	WIT_DOWN
ARL6	0.200774	0.064246	-0.606768	0.0336434	WIT_DOWN
MICU1	-0.564337	0.0538517	-0.60761	0.000818051	WIT_DOWN
RAB4A	0.435837	0.147197	-0.608452	0.020559	WIT_DOWN
FAH	-0.184905	0.142761	-0.611649	0.00320794	WIT_DOWN
RPS6KA1	-0.0271376	0.313477	-0.613968	8.67e-06	WIT_DOWN
NUP37	-0.109593	0.309702	-0.613972	0.00508875	WIT_DOWN
VPS35	-0.0836132	0.204351	-0.615798	0.00702985	WIT_DOWN
CLTC	0.00785631	0.317403	-0.61633	0.000181582	WIT_DOWN
USP24	-0.0963529	0.1831	-0.616787	0.00132539	WIT_DOWN
ODR4	-0.207128	0.174992	-0.618259	0.00195789	WIT_DOWN
HIF1AN	-0.445894	0.0653238	-0.621499	0.00204068	WIT_DOWN
SNX27	-0.293212	0.154808	-0.622643	5.24e-05	WIT_DOWN
CSNK1A1	0.0116748	0.29772	-0.624205	0.00134464	WIT_DOWN
IPO4	0.0852541	0.189287	-0.629519	0.000935011	WIT_DOWN
MYO1D	0.184779	0.238426	-0.629638	1.09e-05	WIT_DOWN
DGUOK	-0.373088	0.138386	-0.633761	0.0334245	WIT_DOWN
HSPB11	1.46506	0.0826283	-0.63446	0.00288621	WIT_DOWN
PDK3	-0.173601	0.1443	-0.636316	6.03e-05	WIT_DOWN
SPCS3	0.865372	0.0968236	-0.641899	0.00387302	WIT_DOWN
SDHAF2	-0.293687	0.0879098	-0.642362	0.000147653	WIT_DOWN
FUCA1	-0.091707	0.259534	-0.649189	0.00122445	WIT_DOWN
RIOX2	-0.0880516	0.0511918	-0.655814	0.0441888	WIT_DOWN
TM9SF3	0.127966	0.192093	-0.659919	0.00171264	WIT_DOWN
AP1G2	-0.456392	0.17579	-0.661231	0.00420654	WIT_DOWN
EML2	-0.503121	0.0618732	-0.663879	0.00817742	WIT_DOWN
ADCY5	-1.04365	0.0524913	-0.666869	0.0306016	WIT_DOWN
PRPF38B	0.292052	0.165456	-0.682798	0.00567674	WIT_DOWN
ELAC2	-0.235711	0.0995374	-0.683057	2.58e-05	WIT_DOWN
CYB5R2	-0.691331	0.11902	-0.687357	0.0125683	WIT_DOWN
UTP3	-0.410209	0.122185	-0.688311	0.0112099	WIT_DOWN
VAV2	-0.334591	0.141182	-0.689614	4.29e-05	WIT_DOWN
ETHE1	-0.0561388	0.199477	-0.694021	3.43e-10	WIT_DOWN
BTD	-0.137915	0.227477	-0.701769	0.0015282	WIT_DOWN
PIGK	-0.345804	0.0512852	-0.709616	0.00924431	WIT_DOWN
XAB2	-0.170994	0.186624	-0.710726	0.0323991	WIT_DOWN
DAD1	-0.607108	0.267746	-0.712408	0.00298907	WIT_DOWN
TRAPPC4	-0.341079	0.128773	-0.718012	0.000427734	WIT_DOWN
HM13	1.19079	0.0965191	-0.723665	0.00553443	WIT_DOWN
COMMD4	-0.188371	0.289369	-0.725241	0.0128939	WIT_DOWN
PIK3R4	0.385107	0.0887446	-0.72532	0.00018205	WIT_DOWN
VPS35L	0.415812	0.126335	-0.730852	0.000276358	WIT_DOWN
PRKAG1	0.699767	0.0821288	-0.734842	0.017124	WIT_DOWN
SLC44A3	-0.568053	0.0555481	-0.735262	0.000523495	WIT_DOWN
CAT	0.476874	0.183069	-0.736962	2.2e-05	WIT_DOWN
RABAC1	-0.499686	0.0871375	-0.741802	0.00156122	WIT_DOWN
STK11IP	0.0686736	0.124287	-0.744202	0.000360329	WIT_DOWN
CES3	-0.0563975	0.30544	-0.746108	0.00789077	WIT_DOWN
SPCS1	1.0856	0.0662381	-0.750424	0.0125791	WIT_DOWN
CCDC28A	-0.757355	0.0815327	-0.752789	7.63e-06	WIT_DOWN
MT1L	-0.755835	0.0519858	-0.752863	0.0225663	WIT_DOWN
TMX4	-0.777372	0.0753931	-0.761	0.00880222	WIT_DOWN
CYB5B	-0.144625	0.303628	-0.767555	0.0102715	WIT_DOWN
HARS2	-0.0856172	0.267535	-0.769414	4.1e-05	WIT_DOWN
PRMT1	0.483492	0.0702831	-0.772741	0.0362841	WIT_DOWN
YIPF3	-0.0365573	0.300654	-0.775648	0.000566131	WIT_DOWN
VPS26A	0.088993	0.248883	-0.783494	0.00490219	WIT_DOWN
RBP4	-0.0384509	0.190394	-0.789211	0.000103478	WIT_DOWN
MYO5B	-0.195102	0.294171	-0.790656	4.25e-08	WIT_DOWN
UBE2A	-0.0976474	0.310154	-0.79163	0.0289895	WIT_DOWN
VPS26C	0.385147	0.0936216	-0.795938	7.62e-05	WIT_DOWN
ATG4B	0.011237	0.288115	-0.796874	0.000943854	WIT_DOWN
PSMA3	-1.14758	0.193689	-0.797543	0.00279799	WIT_DOWN
PPP1R14A	0.0404857	0.232185	-0.79868	0.00412831	WIT_DOWN
ACTA2	-0.203346	0.237168	-0.803573	0.0142401	WIT_DOWN
SMOC1	0.103113	0.222446	-0.805212	0.00510102	WIT_DOWN
CUL7	-0.27517	0.199275	-0.813957	0.00664281	WIT_DOWN
CRABP1	2.32021	0.0932246	-0.825995	2.72e-11	WIT_DOWN
PPP4C	0.702249	0.0741434	-0.826075	0.000227768	WIT_DOWN
HDAC6	0.0660593	0.221736	-0.830238	4.34e-06	WIT_DOWN
EMG1	0.480969	0.228973	-0.831278	0.0234657	WIT_DOWN
ACSM5	0.221915	0.170656	-0.837337	0.0018813	WIT_DOWN
MPDU1	-0.446353	0.271407	-0.838171	0.000174446	WIT_DOWN
LIME1	-0.0787456	0.206054	-0.84495	0.00243568	WIT_DOWN
TAGLN	0.0486806	0.298176	-0.84721	0.0197512	WIT_DOWN
EMC1	-0.236316	0.0899139	-0.857012	0.00355631	WIT_DOWN
MMP23B	1.3325	0.0613375	-0.857773	6.33e-06	WIT_DOWN
RPP25	-0.0261051	0.292826	-0.85894	0.00205109	WIT_DOWN
APOD	-0.0785559	0.120462	-0.859148	3.19e-06	WIT_DOWN
AGTRAP	-0.295377	0.148778	-0.86047	7.39e-05	WIT_DOWN
COMMD1	-0.39547	0.056669	-0.863682	2.72e-06	WIT_DOWN
PISD	-0.182722	0.212337	-0.864299	3.41e-05	WIT_DOWN
ARF6	-0.220288	0.0963943	-0.87433	0.00300439	WIT_DOWN
TSPO	-0.703108	0.287486	-0.875254	1.15e-06	WIT_DOWN
ATP6AP1	0.594021	0.143346	-0.876445	0.000101682	WIT_DOWN
CLN5	0.15804	0.248747	-0.879892	0.000791381	WIT_DOWN
TK2	-0.0283543	0.158627	-0.880671	5.73e-07	WIT_DOWN
TIMM23	0.18409	0.0722171	-0.882451	0.00822748	WIT_DOWN
CFAP298	-0.89396	0.0953592	-0.882787	0.000108203	WIT_DOWN
CSNK1G1;CSNK1G1;CSNK1G2;CSNK1G2;CSNK1G1;CSNK1G1;CSNK1G1;CSNK1G3;CSNK1G3;CSNK1G3;CSNK1G3;CSNK1G1;CSNK1G1	0.21759	0.126335	-0.883625	1.05e-09	WIT_DOWN
LANCL1	-0.383272	0.301062	-0.884186	0.00670978	WIT_DOWN
TIMP3	1.13228	0.0715859	-0.886214	0.000352703	WIT_DOWN
COQ8B	0.533546	0.109102	-0.894249	0.000572117	WIT_DOWN
SLC1A5	-0.243814	0.0610859	-0.90379	9.64e-06	WIT_DOWN
GPR89A;GPR89A;GPR89A;GPR89B	-0.225665	0.258053	-0.910358	0.000219102	WIT_DOWN
TRMT5	-0.451677	0.227708	-0.913773	6.29e-05	WIT_DOWN
NELFCD	-0.00453998	0.161625	-0.91411	0.00233345	WIT_DOWN
AP1G1	0.290792	0.182795	-0.916465	0.00117481	WIT_DOWN
SDCBP	0.223257	0.0770409	-0.917802	0.0397282	WIT_DOWN
TMPPE	-0.486853	0.182178	-0.919648	9.88e-05	WIT_DOWN
ATP6V0D1	0.0727469	0.228306	-0.920233	7.38e-07	WIT_DOWN
GALK2	-0.0694033	0.254388	-0.921572	1.51e-05	WIT_DOWN
AP3S2	-0.183859	0.0649582	-0.925311	0.00690641	WIT_DOWN
PKP2	-0.0566487	0.177828	-0.934142	3.57e-06	WIT_DOWN
TNXB	-0.0758801	0.117502	-0.937088	2.92e-06	WIT_DOWN
MAP1LC3A	-0.538871	0.118563	-0.938491	0.000953923	WIT_DOWN
GALK1	-0.211322	0.088763	-0.939877	8.91e-08	WIT_DOWN
RIOX1	0.165341	0.279186	-0.947821	2.52e-05	WIT_DOWN
PI4KA	0.0972005	0.114395	-0.950534	0.013672	WIT_DOWN
CAB39	-0.155622	0.156464	-0.956473	0.00504049	WIT_DOWN
COX15	-0.0341598	0.30361	-0.964544	0.000490166	WIT_DOWN
LAP3	0.187295	0.161214	-0.965661	0.0308793	WIT_DOWN
MGST2	0.226793	0.304583	-0.965694	0.000106282	WIT_DOWN
CXCL14	0.251343	0.193798	-0.965727	7.19e-05	WIT_DOWN
ANKRD35	-0.827151	0.0523494	-0.970621	0.0385981	WIT_DOWN
CSRP1	-0.478061	0.060049	-0.971349	0.000178893	WIT_DOWN
RDH10	-0.176124	0.199201	-0.972936	0.00317064	WIT_DOWN
SPTLC2	-0.478721	0.0928585	-0.977962	0.000878931	WIT_DOWN
RRAS	-0.279882	0.0866755	-0.978	2.73e-05	WIT_DOWN
RBP5	0.304982	0.191956	-0.978151	4.79e-07	WIT_DOWN
CLTRN	-0.0584865	0.228286	-0.98101	0.000186868	WIT_DOWN
DYNLT3	-1.07609	0.0723333	-0.981769	0.00122134	WIT_DOWN
SLC25A15	-0.202069	0.0584853	-0.985309	0.00180245	WIT_DOWN
HSD17B2	0.331228	0.271602	-0.990334	0.0115581	WIT_DOWN
C19orf12	-0.315273	0.312405	-0.992048	0.0452999	WIT_DOWN
ALG11	-0.37332	0.155775	-0.992132	0.00409128	WIT_DOWN
SLPI	-0.0955888	0.0834476	-0.997222	3.5e-05	WIT_DOWN
COX18	-0.242072	0.0799081	-1.00058	0.000123856	WIT_DOWN
TBRG4	0.205827	0.169054	-1.00092	5.68e-05	WIT_DOWN
LAMA2	-0.144562	0.277927	-1.0029	1.67e-05	WIT_DOWN
GABARAPL2	0.120862	0.129328	-1.00538	0.00561647	WIT_DOWN
TPCN1	-1.11624	0.0570711	-1.00796	0.0165303	WIT_DOWN
ISOC1	-0.459721	0.0511483	-1.00876	0.000204911	WIT_DOWN
OLFML1	0.470939	0.163191	-1.00937	0.0180605	WIT_DOWN
AHSP	0.0917026	0.285088	-1.01201	0.00216742	WIT_DOWN
AP2S1	0.185391	0.211557	-1.01274	0.0170271	WIT_DOWN
TMEM126A	-0.919609	0.143567	-1.01754	3.87e-06	WIT_DOWN
EIF4A2	-0.282105	0.127684	-1.02831	0.00803284	WIT_DOWN
CA12	0.201769	0.245429	-1.03351	0.00220495	WIT_DOWN
MIEN1	-1.12336	0.119849	-1.04141	6.04e-05	WIT_DOWN
NDUFAF7	-0.133222	0.297113	-1.05033	2.19e-05	WIT_DOWN
COMMD7	0.199205	0.205404	-1.05091	0.000110804	WIT_DOWN
TMEM65	0.0379902	0.270017	-1.05451	0.00285675	WIT_DOWN
ELP3	0.0220638	0.227512	-1.05632	0.00167651	WIT_DOWN
ABCB7	-0.304426	0.192448	-1.05931	4.53e-05	WIT_DOWN
GTF3C4	-0.208188	0.177847	-1.06277	0.000517188	WIT_DOWN
RHAG	-1.52059	0.0938521	-1.09845	3.8e-08	WIT_DOWN
AK1	0.148264	0.284962	-1.10711	5.02e-11	WIT_DOWN
COL14A1	-0.00191533	0.272411	-1.10788	4.15e-05	WIT_DOWN
PLA2G12B	-0.655388	0.0617135	-1.1101	2.29e-05	WIT_DOWN
ACTN1	0.278559	0.192447	-1.11608	0.0175646	WIT_DOWN
DENND10P1;DENND10;DENND10	0.0996118	0.31368	-1.12719	1.71e-05	WIT_DOWN
WWOX	-0.918129	0.161119	-1.14367	0.000589212	WIT_DOWN
TMEM11	-0.375493	0.236147	-1.15532	0.000124462	WIT_DOWN
SDHC	-0.834098	0.14936	-1.1651	0.00739103	WIT_DOWN
ACADL	0.312516	0.163975	-1.16526	0.0122678	WIT_DOWN
NHLRC3	-0.28942	0.0579548	-1.17342	0.0038476	WIT_DOWN
IDI1	0.292132	0.180675	-1.18231	0.0291409	WIT_DOWN
SURF4	-0.00178104	0.239378	-1.18401	0.0194802	WIT_DOWN
NEXN	-0.62185	0.143272	-1.21145	2.09e-05	WIT_DOWN
GSKIP	-0.703019	0.195668	-1.22744	4.97e-06	WIT_DOWN
PPBP	0.479458	0.226392	-1.24419	5.15e-06	WIT_DOWN
PPT2;PPT2;PPT2;PPT2;PPT2;PPT2;;;PPT2;PPT2;PPT2;PPT2;PPT2;PPT2	0.63396	0.198689	-1.25241	0.0062687	WIT_DOWN
TRAP1	-0.147583	0.259071	-1.25353	1.19e-07	WIT_DOWN
ANKRD2	-0.122172	0.298611	-1.26379	0.00071493	WIT_DOWN
EMC6	-0.243766	0.118929	-1.27963	0.00102873	WIT_DOWN
MGST3	-0.956571	0.0945673	-1.29647	0.000161914	WIT_DOWN
NEFH	0.0251649	0.0993225	-1.30629	0.0260065	WIT_DOWN
LYVE1	-0.300706	0.0544844	-1.31268	4.64e-08	WIT_DOWN
UQCR10	-1.97813	0.0842603	-1.33928	5.08e-06	WIT_DOWN
GMPR	0.381667	0.262621	-1.34248	9.33e-06	WIT_DOWN
NGLY1	-0.368893	0.148625	-1.35354	4e-05	WIT_DOWN
AGPAT5	-0.424117	0.0608502	-1.38252	1.71e-06	WIT_DOWN
TMEM33	-1.04666	0.122254	-1.38385	0.000231031	WIT_DOWN
ACE2	0.151796	0.211282	-1.39424	0.0017772	WIT_DOWN
UBR1	0.00261056	0.217811	-1.41554	0.000724252	WIT_DOWN
PF4	0.356467	0.174149	-1.45247	0.000126035	WIT_DOWN
SGCD	-0.415471	0.0614314	-1.45273	4.41e-05	WIT_DOWN
SLC2A5	0.548039	0.0936612	-1.46411	0.00147309	WIT_DOWN
TMEM14C	-0.469033	0.278028	-1.46922	1.07e-05	WIT_DOWN
CNN1	-0.211732	0.189972	-1.47814	0.0214672	WIT_DOWN
MTURN	-1.39604	0.10196	-1.49642	4.2e-08	WIT_DOWN
CKMT2	-0.229118	0.246802	-1.50826	8.53e-09	WIT_DOWN
MYO7B	-0.277535	0.151021	-1.51219	2.3e-06	WIT_DOWN
CYSTM1	0.123959	0.318378	-1.51256	0.00176823	WIT_DOWN
PET117	-0.163202	0.274634	-1.51829	0.0010247	WIT_DOWN
PTS	-1.06996	0.0984584	-1.53582	1.1e-07	WIT_DOWN
CDHR2	-0.0833294	0.305616	-1.54875	2.89e-06	WIT_DOWN
AOC1	0.169688	0.216389	-1.55256	3.29e-05	WIT_DOWN
MT-ND3	-2.48943	0.0681039	-1.55866	0.00926631	WIT_DOWN
MLYCD	0.254788	0.170213	-1.5698	1.87e-05	WIT_DOWN
SLC25A36;SLC25A36;SLC25A36;SLC25A36;SLC25A36;SLC25A36;SLC25A36;SLC25A33	0.210699	0.162642	-1.57115	6.62e-07	WIT_DOWN
CPT1A	-0.383631	0.204923	-1.58895	0.000161831	WIT_DOWN
GRB14	-0.7166	0.0557624	-1.59293	3.16e-05	WIT_DOWN
MRPS2	-0.389807	0.197779	-1.61455	7.38e-05	WIT_DOWN
SDHD	-1.14805	0.0554401	-1.61943	0.00145843	WIT_DOWN
DUSP19	-0.392706	0.169873	-1.62374	0.00916843	WIT_DOWN
UQCC1	-0.296898	0.279989	-1.63127	0.00169743	WIT_DOWN
FABP12	-1.65442	0.0558602	-1.63277	0.000730252	WIT_DOWN
SYPL1	-0.600625	0.211251	-1.634	0.00406375	WIT_DOWN
RAB17	-0.439177	0.195694	-1.6987	1.13e-08	WIT_DOWN
DHCR7	-1.1263	0.0509053	-1.70644	0.00264399	WIT_DOWN
TSPAN6	-0.940905	0.0600105	-1.72299	0.000248976	WIT_DOWN
SPP2	0.425382	0.182532	-1.74038	2.48e-06	WIT_DOWN
SUSD5	-1.01175	0.0607169	-1.74329	0.00474805	WIT_DOWN
TH	-0.756163	0.0675437	-1.7549	0.0218198	WIT_DOWN
MFGE8	-0.188977	0.178604	-1.80314	4.3e-05	WIT_DOWN
SLC44A4	0.14732	0.195848	-1.82845	0.000288494	WIT_DOWN
NEFM	0.20547	0.0608942	-1.83245	0.0136647	WIT_DOWN
WLS	-0.917811	0.112478	-1.83322	0.00174487	WIT_DOWN
TSPAN3	-1.18918	0.0830009	-1.84864	0.000127501	WIT_DOWN
DHTKD1	-0.182067	0.187599	-1.87502	6.51e-06	WIT_DOWN
GHITM	-0.371106	0.209345	-1.91543	1.39e-05	WIT_DOWN
GDA	-0.293317	0.193269	-1.91815	7.73e-08	WIT_DOWN
DIRAS1	-1.67826	0.159486	-1.98844	0.0189405	WIT_DOWN
PNPLA4	2.31902	0.204529	-2.06499	1.35e-06	WIT_DOWN
ALAD	-0.716452	0.150501	-2.15741	1.69e-09	WIT_DOWN
MT-ND2	-3.3471	0.0652714	-2.5194	7.38e-05	WIT_DOWN
MT-CYB	-3.20665	0.0542809	-2.58897	4.19e-07	WIT_DOWN
ZNF148	-0.818298	0.144938	-3.11491	4.11e-07	WIT_DOWN
IL17RB	-0.257154	2.53e-19	4.62039	0.00397427	Opposite
CILP	-0.546767	5.85e-05	2.44877	0.0321196	Opposite
MAPT	-1.83602	1.08e-07	2.42658	0.00255671	Opposite
MXRA7	-0.42607	0.000784061	1.77988	5.09e-05	Opposite
ILDR1	-1.4111	0.000228232	1.77103	0.00345951	Opposite
TMSB15B;TMSB15B;TMSB15A;TMSB15B	-0.55989	2.5e-07	1.74484	0.00284893	Opposite
RAN	-1.47399	4.25e-05	1.71242	0.00603535	Opposite
VWA3B	-0.617956	4.07e-05	1.69635	0.00489164	Opposite
GNB3	-1.62718	3.82e-06	1.55623	0.0169024	Opposite
SVEP1	-0.904213	0.000823775	1.47235	0.0411833	Opposite
GANC	-0.00213932	0.0393535	1.37878	0.000352166	Opposite
KDM4B	-0.737899	0.00126807	1.29139	0.0202785	Opposite
ALPL	-0.768988	9.89e-07	1.22451	0.0057573	Opposite
MAT1A	-0.39534	1.71e-05	1.21004	0.0130745	Opposite
CSNK1E	-0.291879	0.0320448	1.16383	0.000213199	Opposite
SPATS2	-0.243316	0.0442215	1.14869	0.00318821	Opposite
TP53INP2	-0.0591433	0.0469292	1.10383	0.00898346	Opposite
BRD8	-0.458568	0.0306294	1.02396	0.0107224	Opposite
GNG11	-0.382589	7.13e-08	1.02086	0.00189661	Opposite
FOLR1	-0.482166	0.000818051	1.01841	0.0038574	Opposite
KRT9	-0.50801	0.0203266	1.00542	0.0260065	Opposite
PFKFB3	-1.3669	0.000524939	0.968903	0.00743198	Opposite
TOR4A	-0.450678	0.00557488	0.963999	0.00216311	Opposite
GSN	-1.29537	2.36e-05	0.95729	4.85e-05	Opposite
JUNB	-0.203885	0.0307641	0.940956	0.0206376	Opposite
EFNB2	-1.08472	0.000184642	0.927248	0.000973634	Opposite
AKT3	-0.363577	0.00262149	0.897287	0.00574897	Opposite
CEBPD	-0.720811	0.000117635	0.888852	0.045138	Opposite
CYP1B1	-0.341443	0.0169964	0.876451	0.0187015	Opposite
TMEM263	-0.0540488	0.00957679	0.851051	3.05e-06	Opposite
PKD2	-0.314377	0.0354101	0.833332	0.000369134	Opposite
UBE2Q1	-0.0703054	0.0498037	0.826206	0.000144788	Opposite
FYN	-0.0135851	0.0262487	0.822903	0.000979314	Opposite
MDK	-0.559796	0.0298613	0.818412	0.0498176	Opposite
ADGRL4	-0.272078	0.0263804	0.779836	0.000585858	Opposite
ZFP36L1	-0.36158	0.000719002	0.764589	0.00314336	Opposite
RPL7A	-0.336072	0.0117411	0.737644	0.0375536	Opposite
MCC	-0.751988	2.19e-05	0.717239	0.00515089	Opposite
ERAP2	-0.588668	0.00119254	0.707469	0.00732533	Opposite
KRT5	-1.10888	0.0160251	0.705907	0.0398602	Opposite
MARCKSL1	-0.309624	0.0087054	0.695149	0.000285154	Opposite
CEP135	-0.708172	3.92e-06	0.686876	0.010896	Opposite
EP400	-0.406315	0.0117015	0.68021	0.00365052	Opposite
ZNF22	-0.258501	0.000449978	0.678149	0.00140435	Opposite
FOLH1	-0.306819	0.00705886	0.677049	0.0170703	Opposite
ACTG2	-2.33264	0.0115361	0.670241	0.0138681	Opposite
HSP90AA4P	-1.19107	2.47e-07	0.659037	0.00841124	Opposite
SMN2;SMN1;SMN1;SMN1;SMN1;SMN1	-0.527057	0.00371007	0.658494	0.000233295	Opposite
HMGB2	-0.159067	0.000546623	0.65358	5.08e-06	Opposite
ASAP1	-0.0553519	0.0404912	0.652747	5.84e-06	Opposite
RASIP1	-0.100527	0.0105354	0.64921	0.00263889	Opposite
CASP14	-0.209302	0.00894469	0.639799	0.027951	Opposite
UHRF1BP1L	-0.969995	0.000426696	0.639585	0.0111679	Opposite
ZNF185	-1.19072	1.36e-05	0.630094	0.00926417	Opposite
TMEM102	-0.047132	0.0236238	0.61865	0.00924494	Opposite
SELENOH	-0.240816	0.0180523	0.614547	0.00189602	Opposite
NRIP2	-0.171347	0.0368302	0.589069	0.00205395	Opposite
WWTR1	-0.189925	0.0442215	0.583574	0.000231031	Opposite
TSC22D2	-0.811848	3.33e-05	0.562393	0.0031705	Opposite
LMNA	-0.634546	8.07e-06	0.541129	0.00247473	Opposite
ZMYND8	-0.797565	7.8e-07	0.497559	0.0374389	Opposite
OS9	-0.601158	0.00116408	0.486554	0.00132547	Opposite
HNRNPA2B1	-0.88958	0.000391848	0.482052	0.046351	Opposite
TRIQK	-0.874287	7.99e-05	0.434918	0.0300441	Opposite
BICD1	-0.685528	0.0143241	0.416751	0.021895	Opposite
EZR	-0.790556	3.76e-06	0.370963	0.0387505	Opposite
ALDH1A3	-1.05408	0.00731219	0.353107	0.00317835	Opposite
MRTFB	-0.661312	0.00613493	0.345275	0.0456006	Opposite
NTPCR	-0.662581	8.85e-08	0.314688	0.00701316	Opposite
DNTTIP2	-0.694065	0.000702793	0.31254	0.0404569	Opposite
SCGB1A1	-1.4864	0.0168674	0.253297	0.000767453	Opposite
TXLNG	-0.858617	0.00192239	0.229928	0.0402283	Opposite
RASAL1	-0.794771	0.00461982	0.227657	0.0139256	Opposite
SMYD3	-0.667451	4.23e-06	0.207689	0.0221198	Opposite
FYTTD1	-0.75068	9.93e-06	0.197696	0.0110888	Opposite
BOD1L1	-0.609322	3.92e-06	0.175315	0.0363638	Opposite
VGLL4	-1.22698	0.0128668	0.173517	0.0211025	Opposite
SEPTIN7	-0.656602	0.0385119	0.166812	0.0117293	Opposite
RAB3IP	-0.634298	4.52e-06	0.145767	0.0195425	Opposite
SLC4A11	-1.00228	0.00286052	0.136277	0.0411654	Opposite
POLR2J3;UPK3BL1;UPK3BL2	-0.802725	0.0452294	0.121546	0.00958746	Opposite
RERE	-0.809089	0.000151173	0.108685	0.0146892	Opposite
SASH1	-0.698608	0.000209753	0.0959168	0.0106497	Opposite
ATXN3	-0.781668	3.89e-06	0.0698683	0.0351098	Opposite
YJU2	-1.10363	0.00445834	0.0294573	0.0285621	Opposite
TCAF2	1.18567	0.0454755	-0.186738	2.13e-06	Opposite
WDR54	0.667749	0.0208225	-0.204785	0.00247929	Opposite
ADD2	1.86027	0.0288359	-0.306002	0.00693532	Opposite
RAB22A	0.860234	0.0253888	-0.3542	0.0100315	Opposite
CHST14	0.682225	0.033145	-0.386862	0.0201526	Opposite
NIP7	0.686623	0.0447777	-0.4117	0.0248198	Opposite
LGALS3BP	0.868957	4.9e-05	-0.42099	0.00205156	Opposite
CA1	0.649549	0.00805838	-0.433059	0.0405157	Opposite
GET4	0.613997	0.0286584	-0.480471	0.033503	Opposite
RRAGC	1.16025	0.0477934	-0.523364	0.0199284	Opposite
TBL1X	0.581057	0.0188329	-0.551624	0.0466756	Opposite
MGST1	0.624068	0.0237145	-0.593449	0.0106334	Opposite
HBE1	1.475	0.00741306	-0.593588	0.0163698	Opposite
OGN	1.25222	0.00246985	-0.594036	0.0150063	Opposite
SPP1	2.55344	0.0011533	-0.615157	0.00939888	Opposite
POLB	0.0576979	0.0457205	-0.629425	0.00500945	Opposite
APOA5	1.82862	0.00600209	-0.648895	3.26e-05	Opposite
LMAN2L	0.960333	0.0344791	-0.679492	0.0153782	Opposite
BGN	1.84472	0.00520532	-0.691855	0.0359148	Opposite
SMPDL3B	0.723122	0.0423692	-0.693049	0.00416492	Opposite
NCBP2AS2	0.125054	0.0420877	-0.721255	6.61e-05	Opposite
NBEAL1	0.248846	0.0163015	-0.790233	0.0036473	Opposite
APCS	1.42117	0.0288203	-0.816782	8.05e-07	Opposite
CGREF1	0.357044	0.0457084	-0.820572	3.35e-06	Opposite
HSPA12A	0.864488	0.0434502	-1.20021	1.58e-11	Opposite
MMP7	1.17105	0.0421848	-1.22303	0.0155585	Opposite
DPP7	1.06351	0.00661105	-1.4101	0.00208489	Opposite
NEFL	1.40805	0.00201853	-1.57582	0.0175021	Opposite
KRT81;KRT86;KRT81	2.105	4.08e-05	-2.26722	0.0310743	Opposite
COL10A1	2.22246	4.79e-15	4.0914	0.0674503	IV_UP
ADAMTS5	2.53895	0.000166916	2.84245	0.272256	IV_UP
IRS2	1.82647	0.0147007	2.15357	0.134254	IV_UP
THBS4	0.732187	0.0174552	1.84032	0.0630176	IV_UP
ADAMTSL1	0.858419	0.00416835	1.54647	0.0724602	IV_UP
IGHV1-3	1.96502	0.0231323	1.37343	0.0790542	IV_UP
TGFB2	1.71301	0.000509075	1.35619	0.0904033	IV_UP
MASP2	1.27516	0.0278466	1.06392	0.212076	IV_UP
IGLV7-46	1.50257	0.0134211	0.951857	0.0635774	IV_UP
ATRN	1.4751	0.0198646	0.905563	0.0603556	IV_UP
HBQ1	3.31471	0.0427825	0.836321	0.106671	IV_UP
PODN	1.46966	0.0138571	0.822926	0.0714462	IV_UP
SLC35E1	1.11155	0.0174916	0.813895	0.164806	IV_UP
KEL	3.98794	0.0334177	0.698497	0.0577242	IV_UP
PLSCR1	1.32955	0.0463134	0.62481	0.141187	IV_UP
BET1	0.67588	0.0176027	0.591351	0.0759674	IV_UP
LTBP4	0.913634	0.0164864	0.570257	0.0564921	IV_UP
TNPO3	0.822195	0.00578884	0.560709	0.0628709	IV_UP
SULT1C4	0.927507	0.00305579	0.5578	0.104098	IV_UP
EFNA1	1.1985	0.0114082	0.548087	0.124038	IV_UP
CFHR4	2.03892	0.00617317	0.536609	0.0754929	IV_UP
PNPLA8	1.23762	0.0340872	0.509057	0.0563466	IV_UP
PI16	1.43958	0.0158175	0.500144	0.178455	IV_UP
CFHR3	1.93621	0.00269726	0.491711	0.0722778	IV_UP
HGFAC	0.79624	0.0305327	0.470957	0.0853827	IV_UP
RNASE4	1.21845	0.00192257	0.469299	0.304304	IV_UP
PNMA3	0.618258	0.0207301	0.451059	0.059155	IV_UP
SULF1	1.79479	0.0100914	0.426084	0.0641431	IV_UP
NCALD	1.19848	0.00566643	0.413829	0.0603424	IV_UP
CFHR5	1.84085	0.000992772	0.39616	0.168776	IV_UP
MAMDC2	1.14102	0.0325928	0.393445	0.296872	IV_UP
NOC3L	0.928181	0.00134221	0.379351	0.0520239	IV_UP
SEC11C	1.58221	0.0262999	0.370683	0.217582	IV_UP
DPT	2.32924	0.00355203	0.36473	0.0794541	IV_UP
SEMA3F	1.8901	0.0305093	0.363848	0.137399	IV_UP
TEX2	0.727857	0.0120317	0.351666	0.0642538	IV_UP
FHOD1	0.586217	0.0353911	0.339996	0.11364	IV_UP
KLHDC4	0.948014	0.00136756	0.328121	0.0796879	IV_UP
MFAP4	0.988463	0.000857088	0.325496	0.285703	IV_UP
SPTA1	2.31686	0.0468185	0.3243	0.0592001	IV_UP
CD55	1.16261	0.00532245	0.321583	0.12421	IV_UP
CFHR2	1.07911	0.00492383	0.313867	0.0694866	IV_UP
CLIC6	2.02339	0.0054045	0.301449	0.164253	IV_UP
ATG7	0.640195	0.0121324	0.299495	0.164387	IV_UP
PRELP	1.94525	0.00394285	0.29228	0.099883	IV_UP
AZGP1	1.20601	0.00860106	0.284484	0.124678	IV_UP
VPS41	0.75453	0.000131559	0.272522	0.101442	IV_UP
AGO2	0.870104	0.0377553	0.261054	0.0895741	IV_UP
SPINT1	0.617721	0.0122545	0.243186	0.0560052	IV_UP
DCN	0.972002	0.00553443	0.241443	0.239155	IV_UP
YTHDC2	0.708121	0.0057773	0.19998	0.182399	IV_UP
TLR2	1.09801	0.0435329	0.198957	0.0926059	IV_UP
BPGM	1.40611	0.0129248	0.185765	0.242819	IV_UP
RPIA	0.769988	0.0471047	0.182857	0.143791	IV_UP
LECT2	1.73799	0.00948484	0.177335	0.0881646	IV_UP
PSMB4	0.654829	0.0126871	0.151882	0.114735	IV_UP
CDH6	0.695782	0.00272507	0.147303	0.185352	IV_UP
CCND1	0.71996	0.00988049	0.138234	0.156163	IV_UP
AMBP	1.04016	0.0211834	0.137057	0.245212	IV_UP
LPCAT2	1.04247	0.0197621	0.133663	0.310476	IV_UP
CLPTM1L	1.16331	0.0327702	0.116546	0.236295	IV_UP
FMO3	1.84367	0.0011951	0.116218	0.193276	IV_UP
MON1B	0.600456	0.0416125	0.114869	0.116641	IV_UP
ME2	0.606344	0.000156326	0.108836	0.211019	IV_UP
HBB	0.809192	0.00304634	0.103674	0.233871	IV_UP
ITGB3	0.789426	0.0112852	0.103095	0.292935	IV_UP
RNF213	0.965057	0.0223189	0.101845	0.188595	IV_UP
NADSYN1	0.663688	0.018772	0.0900059	0.29026	IV_UP
GALNT14	0.903666	0.0334362	0.0495787	0.0709049	IV_UP
HSPBP1	0.593732	0.0162059	0.0367985	0.183632	IV_UP
PAAF1	0.628832	0.0284964	0.0332283	0.309246	IV_UP
CCN2	1.32686	0.0398268	0.0331054	0.235306	IV_UP
TUBB1	1.217	0.0120563	0.0262377	0.0750512	IV_UP
BCKDK	0.78319	0.0237616	0.0240642	0.163551	IV_UP
UBA7	0.695416	0.024302	0.00708486	0.1037	IV_UP
EPB41	1.36247	0.0203246	0.000741306	0.271643	IV_UP
FBXO7	0.947576	0.0416233	-0.00970318	0.309431	IV_UP
SLC7A5	1.04356	0.0120144	-0.0122716	0.11398	IV_UP
HBA1	0.811576	0.0029788	-0.0153689	0.277258	IV_UP
KRT6B	0.583958	0.0303175	-0.0400221	0.0816577	IV_UP
DERL1	1.27939	0.0345947	-0.0453054	0.2492	IV_UP
NT5C3A	0.852729	0.00315557	-0.0564949	0.188193	IV_UP
GPR39	0.720875	0.0142726	-0.0664802	0.202995	IV_UP
GSDME	1.10703	0.0112572	-0.0712394	0.203317	IV_UP
OSBPL11	0.625531	0.00938553	-0.0741905	0.185522	IV_UP
DNAJC5	0.855976	0.0468977	-0.0994457	0.139722	IV_UP
ARMCX3	0.642882	0.018084	-0.10337	0.166903	IV_UP
CDC23	1.56663	0.0183622	-0.14107	0.230862	IV_UP
PRDX2	0.734418	0.026813	-0.165808	0.0878909	IV_UP
ERGIC2	1.35467	0.0159943	-0.18195	0.223103	IV_UP
FAM20C	1.48944	0.0307213	-0.184308	0.294023	IV_UP
LIPA	1.55846	0.0434177	-0.188195	0.287469	IV_UP
WNT2B	1.79155	0.0319322	-0.191153	0.106785	IV_UP
TMEM176B	0.680237	0.0130793	-0.220818	0.222535	IV_UP
OLFML3	0.667444	0.0188088	-0.231991	0.171166	IV_UP
MMS19	1.18001	0.0431199	-0.270989	0.0885427	IV_UP
KYAT1	0.618155	0.0407046	-0.287089	0.317112	IV_UP
ANKZF1	1.04098	0.00948359	-0.289345	0.293605	IV_UP
HBD	0.913763	0.00676868	-0.298571	0.117236	IV_UP
MANBA	1.2706	0.01179	-0.310873	0.219263	IV_UP
CDH4	1.99549	0.0235552	-0.350127	0.217117	IV_UP
CNIH4	1.21899	0.0241492	-0.389068	0.0778326	IV_UP
MGP	0.779981	0.0409966	-0.390141	0.0798801	IV_UP
CNOT6L;CNOT6L;CNOT6L;CNOT6L;CNOT6	0.764557	0.0126686	-0.50726	0.0623408	IV_UP
TMEM186	1.12072	0.0437707	-0.600959	0.0571258	IV_UP
TMEM70	0.846061	0.00760269	-0.640017	0.0682102	IV_UP
LILRB2	1.46361	0.0378907	-0.722293	0.212073	IV_UP
HMBOX1	-1.0855	5.73e-06	1.07509	0.292011	IV_DOWN
PPP1R3E	-0.775535	0.0108977	0.747688	0.080312	IV_DOWN
CHD8;CHD8;CHD8;CHD9;CHD9;CHD9;CHD9;CHD8;CHD8;CHD7	-0.940837	0.00090693	0.632379	0.126579	IV_DOWN
RBP7	-0.738925	3.56e-06	0.615134	0.0560495	IV_DOWN
REN	-1.00788	0.00405357	0.602767	0.0671859	IV_DOWN
ACTR5	-0.913255	0.000158916	0.483539	0.191045	IV_DOWN
SYNM	-0.692126	0.00500265	0.479768	0.0568858	IV_DOWN
AP1AR	-0.70991	0.000927893	0.463675	0.255211	IV_DOWN
AHCYL1	-1.16794	3.41e-07	0.427044	0.0557682	IV_DOWN
GPX2	-1.28852	0.0433585	0.41863	0.135039	IV_DOWN
AJUBA	-0.696926	0.00205051	0.413361	0.0607169	IV_DOWN
RARRES1	-0.962284	0.00486206	0.40779	0.0898326	IV_DOWN
BRD2	-0.911111	1.01e-05	0.39378	0.119699	IV_DOWN
GSTA1	-2.05485	2e-08	0.377273	0.0692082	IV_DOWN
BIRC2;BIRC3;BIRC2;BIRC2;BIRC2;BIRC3;BIRC3;BIRC2;BIRC2	-1.6111	0.0406954	0.344823	0.119504	IV_DOWN
KANK3	-0.839772	5.84e-12	0.323291	0.053973	IV_DOWN
PHF3	-0.607578	0.0470861	0.301705	0.0583729	IV_DOWN
SNRNP27	-0.845245	0.00137576	0.297865	0.257584	IV_DOWN
SOWAHC	-1.12498	0.00344044	0.277259	0.156594	IV_DOWN
ENPEP	-1.03772	1.65e-05	0.261772	0.114704	IV_DOWN
ARFRP1	-0.604297	0.000139602	0.261372	0.194622	IV_DOWN
TMOD2	-0.660017	3.12e-07	0.246984	0.14202	IV_DOWN
EMILIN1	-0.609791	0.000179921	0.246333	0.210696	IV_DOWN
CAVIN2	-0.779972	1.83e-06	0.229391	0.0568191	IV_DOWN
FAM168B	-0.639491	0.00301053	0.223525	0.238242	IV_DOWN
GLO1	-0.622571	1.1e-10	0.181369	0.0806922	IV_DOWN
PPIL2	-0.965587	0.0491401	0.171402	0.0850449	IV_DOWN
ZMYM3	-0.657167	0.0407755	0.157829	0.23507	IV_DOWN
FGF2	-1.32079	1.92e-05	0.154397	0.0930166	IV_DOWN
C1orf174	-0.678086	0.0076729	0.149233	0.0987716	IV_DOWN
REEP3	-0.985858	0.00101143	0.143483	0.103027	IV_DOWN
STAU2	-0.635505	1.07e-08	0.14293	0.153743	IV_DOWN
RCOR3	-0.743096	9.19e-06	0.131887	0.168978	IV_DOWN
CA4	-1.63535	3.42e-09	0.130525	0.17343	IV_DOWN
DAZAP2	-1.16048	7.79e-05	0.129995	0.0514308	IV_DOWN
ZNF512	-0.58891	6.88e-08	0.117841	0.0599624	IV_DOWN
H2AC4;H2AW	-0.701496	0.000231472	0.112777	0.198989	IV_DOWN
MED4	-0.856635	0.000374461	0.102937	0.171065	IV_DOWN
FOXO1	-0.945077	6.31e-05	0.0911377	0.141365	IV_DOWN
PTBP2	-1.23691	9.62e-07	0.0910897	0.221453	IV_DOWN
SPATA5L1	-0.805533	0.00758231	0.0889479	0.308849	IV_DOWN
TRIP12	-0.619473	0.00663992	0.086055	0.243854	IV_DOWN
PLPP3	-0.783358	0.00882561	0.0830406	0.247885	IV_DOWN
IGF1R	-1.30781	3.9e-08	0.0814759	0.241547	IV_DOWN
DR1	-0.59375	1.73e-06	0.0807342	0.162481	IV_DOWN
SRP9	-0.643931	2.28e-09	0.0774747	0.0653205	IV_DOWN
RPS6KA5	-0.705459	1.79e-08	0.0685307	0.186313	IV_DOWN
KDM1A	-0.639688	1.94e-05	0.0643592	0.120574	IV_DOWN
RIPOR1	-0.677796	0.0019146	0.0641407	0.161253	IV_DOWN
EXOC5	-0.805185	8.77e-09	0.0636532	0.113257	IV_DOWN
SMARCB1	-0.697082	9.18e-05	0.0603626	0.128408	IV_DOWN
MITF	-1.04743	0.00834999	0.0591188	0.136225	IV_DOWN
ENY2	-0.704882	1.11e-08	0.0538351	0.305302	IV_DOWN
PPIG	-0.93148	0.00161506	0.0441977	0.0643583	IV_DOWN
SRP14	-0.633111	9.62e-10	0.0435839	0.146754	IV_DOWN
MACF1	-0.859555	9.56e-06	0.0399755	0.228306	IV_DOWN
CHAMP1	-1.07104	3.79e-10	0.0350813	0.111375	IV_DOWN
LIMD1	-0.643904	2.69e-07	0.028714	0.199251	IV_DOWN
GATAD2A	-0.595794	3.57e-07	0.0248013	0.0777795	IV_DOWN
HMG20A	-0.675135	0.00117049	0.0231449	0.206361	IV_DOWN
PUM1	-0.633243	2.87e-08	0.0211078	0.124149	IV_DOWN
RNPS1	-0.744487	3.42e-09	0.0167575	0.22014	IV_DOWN
PNN	-0.608023	3.19e-06	0.0165544	0.27149	IV_DOWN
MTARC1	-0.798864	0.000227889	0.012627	0.213361	IV_DOWN
SREK1	-0.685024	5.71e-08	0.00635188	0.25398	IV_DOWN
POU3F3;POU3F2;POU3F2;POU3F2	-1.20896	4.32e-07	0.00581115	0.283047	IV_DOWN
CCDC124	-0.640939	8.19e-09	0.00526068	0.255916	IV_DOWN
ZNF638	-0.698493	4.01e-08	0.00469745	0.0850223	IV_DOWN
MECP2	-0.867932	8.58e-13	0.00172682	0.246012	IV_DOWN
HES1	-1.23301	8.27e-07	-0.00234395	0.315392	IV_DOWN
CREB1	-0.61029	5.46e-08	-0.00617809	0.0555767	IV_DOWN
NUMA1	-0.642441	6.22e-12	-0.00972506	0.255538	IV_DOWN
SMARCD1	-0.737181	0.0169463	-0.00994578	0.251529	IV_DOWN
MEAF6	-0.87932	0.00197797	-0.0141304	0.22461	IV_DOWN
SRSF7	-0.717202	5e-10	-0.0170874	0.245573	IV_DOWN
BCL7C	-0.973238	2.22e-06	-0.018841	0.18526	IV_DOWN
ZZEF1	-0.802996	1.39e-05	-0.0240998	0.273568	IV_DOWN
PLRG1	-0.591471	0.000574497	-0.0251421	0.12964	IV_DOWN
EMX2	-0.838019	0.000311694	-0.0258668	0.0915535	IV_DOWN
CNPY4	-0.85372	1.37e-05	-0.0332702	0.304958	IV_DOWN
SMNDC1	-0.691462	0.0253189	-0.0337347	0.128375	IV_DOWN
GNL1	-0.598558	6.92e-09	-0.0385749	0.215094	IV_DOWN
DCAF8	-0.658972	8.9e-07	-0.0419565	0.258641	IV_DOWN
RBPMS2	-1.03319	4.28e-05	-0.0438555	0.280718	IV_DOWN
THTPA	-0.91356	1.64e-08	-0.0459287	0.229023	IV_DOWN
ASRGL1	-0.710288	0.0257379	-0.0506112	0.318009	IV_DOWN
GATAD2B	-0.98527	1.21e-07	-0.0514883	0.135225	IV_DOWN
LLGL1	-1.15065	1.41e-07	-0.0526658	0.125473	IV_DOWN
HRC	-1.28741	5.61e-08	-0.0542239	0.230283	IV_DOWN
BANF1	-0.66853	1.32e-07	-0.0542281	0.280757	IV_DOWN
LSM14A	-0.618124	1.18e-06	-0.0542836	0.235343	IV_DOWN
NCBP3	-0.587572	6.71e-07	-0.0544948	0.225954	IV_DOWN
TPBG	-0.626378	0.00208809	-0.056256	0.145011	IV_DOWN
TBCE	-0.88372	4.94e-08	-0.0573221	0.230126	IV_DOWN
POGZ	-0.727875	4.98e-05	-0.0576094	0.252752	IV_DOWN
RNF40	-0.592232	1.55e-08	-0.0599123	0.115181	IV_DOWN
ADNP	-0.66105	6.54e-09	-0.0603988	0.298107	IV_DOWN
RBM27	-0.597354	3.84e-05	-0.0615038	0.235422	IV_DOWN
UGT1A6	-0.824453	1.5e-08	-0.0704181	0.286537	IV_DOWN
PTMS	-0.613627	1.24e-10	-0.0707388	0.203626	IV_DOWN
PTEN	-1.40742	2.06e-12	-0.0720244	0.298504	IV_DOWN
VPS37C	-0.666869	4.74e-06	-0.0739955	0.282898	IV_DOWN
IPO8	-0.605774	0.00251805	-0.0753536	0.273097	IV_DOWN
PHLDB2	-0.648512	3.52e-09	-0.0762089	0.29382	IV_DOWN
SMARCA4	-0.86164	2.48e-07	-0.0779305	0.278462	IV_DOWN
CA3	-0.792472	0.0150671	-0.0791274	0.288684	IV_DOWN
TSR2	-0.763054	0.00903888	-0.0880693	0.119983	IV_DOWN
HMCN2	-0.673506	0.00722639	-0.0901176	0.137848	IV_DOWN
BCLAF1	-0.697205	2.84e-06	-0.090321	0.296265	IV_DOWN
FPR2	-0.909372	0.000865694	-0.0946195	0.148555	IV_DOWN
SRSF3	-0.676019	4.62e-09	-0.096122	0.250485	IV_DOWN
C11orf96	-0.612874	7.19e-05	-0.0972972	0.220549	IV_DOWN
SON	-0.684396	6.73e-11	-0.103378	0.121642	IV_DOWN
PRPF3	-0.648164	2.58e-06	-0.103856	0.163583	IV_DOWN
HNRNPM	-0.752099	1.06e-05	-0.103911	0.131476	IV_DOWN
HGF	-0.94399	0.00093519	-0.103962	0.0517062	IV_DOWN
POLR2M	-1.20368	1.22e-08	-0.105962	0.077699	IV_DOWN
RBM17	-0.684433	0.00662569	-0.111257	0.318137	IV_DOWN
DPF2	-0.908278	4.88e-13	-0.112333	0.221134	IV_DOWN
PPFIA1	-0.604019	6.08e-08	-0.113063	0.176933	IV_DOWN
ARL6IP6	-0.715189	9.97e-05	-0.116111	0.18985	IV_DOWN
CHERP	-0.636497	2.99e-07	-0.116178	0.298252	IV_DOWN
SLC12A2	-0.819194	2.34e-06	-0.118221	0.258625	IV_DOWN
ARSL	-0.744081	6.59e-05	-0.120089	0.192925	IV_DOWN
SUGP1	-1.12247	0.000272752	-0.120635	0.112028	IV_DOWN
NFIC	-0.679935	0.00181072	-0.124094	0.167303	IV_DOWN
TRA2B	-0.838215	2.01e-09	-0.12492	0.195799	IV_DOWN
GMFB	-0.682147	1.09e-08	-0.128417	0.193264	IV_DOWN
SNW1	-0.587391	0.000113594	-0.130823	0.254576	IV_DOWN
RNF20	-0.660022	9.56e-08	-0.132505	0.261296	IV_DOWN
GTF2F2	-0.717491	9.51e-05	-0.13378	0.0848991	IV_DOWN
ARGLU1	-0.734834	9.99e-10	-0.134379	0.253367	IV_DOWN
PPCDC	-0.998528	0.00157232	-0.136384	0.113143	IV_DOWN
UTRN	-0.648222	6.19e-07	-0.137304	0.154736	IV_DOWN
CD99L2	-0.810221	0.0203982	-0.137527	0.221188	IV_DOWN
UBL4A	-0.617048	1.92e-08	-0.14216	0.225705	IV_DOWN
GSTA3	-1.34773	0.000602615	-0.14573	0.204176	IV_DOWN
BAG5	-1.13289	3.47e-09	-0.148032	0.177998	IV_DOWN
MYL6	-0.742679	0.000260636	-0.151242	0.105209	IV_DOWN
USP8	-0.648789	0.00863025	-0.152536	0.156962	IV_DOWN
PFN2	-0.690293	3.65e-08	-0.152832	0.0798645	IV_DOWN
SMARCA2	-0.775078	4.93e-10	-0.153229	0.0587163	IV_DOWN
BTF3	-0.683093	1.39e-07	-0.15349	0.106298	IV_DOWN
CCDC8	-1.55571	3e-07	-0.156599	0.232691	IV_DOWN
KANK2	-0.716539	1.21e-05	-0.156792	0.24605	IV_DOWN
NXN	-1.37622	0.00859595	-0.165071	0.264617	IV_DOWN
HTATSF1	-0.581836	1.89e-05	-0.171494	0.234479	IV_DOWN
PYM1	-0.58386	8.11e-05	-0.171607	0.272945	IV_DOWN
ZFR	-0.59057	3.7e-09	-0.173414	0.0905177	IV_DOWN
GTF2I	-0.663508	9.37e-09	-0.176344	0.162051	IV_DOWN
UBL5	-0.685953	1.12e-06	-0.176669	0.0714061	IV_DOWN
RWDD4	-0.594832	7.44e-06	-0.176876	0.0679324	IV_DOWN
GMPR2	-0.660449	1.21e-08	-0.179845	0.238042	IV_DOWN
TRIP11	-0.692707	3.22e-06	-0.183187	0.289401	IV_DOWN
PRAF2	-0.811203	0.000574922	-0.184433	0.0529798	IV_DOWN
HDGFL2	-0.711309	3.88e-09	-0.186384	0.188606	IV_DOWN
ACIN1	-0.698389	5.57e-11	-0.186532	0.0620887	IV_DOWN
CELF1	-0.606614	5.2e-10	-0.191844	0.0824342	IV_DOWN
NT5DC2	-0.587947	0.00034835	-0.192025	0.11838	IV_DOWN
TAB1	-0.957371	1.15e-07	-0.194688	0.299006	IV_DOWN
MFAP1	-0.651721	2.6e-06	-0.196432	0.163267	IV_DOWN
ASPA	-1.21823	5.97e-08	-0.197178	0.281707	IV_DOWN
KAT7	-0.705447	0.000287536	-0.199455	0.279424	IV_DOWN
ZC3H15	-0.876788	2.93e-11	-0.200862	0.0587258	IV_DOWN
SYAP1	-0.678867	1.72e-05	-0.200888	0.0877952	IV_DOWN
TMPO	-0.842094	6.16e-07	-0.201481	0.292262	IV_DOWN
RPRD2	-0.58629	5.33e-08	-0.201581	0.0953629	IV_DOWN
CBX1	-0.706958	5.39e-13	-0.208311	0.16636	IV_DOWN
KLC2	-0.782503	1.47e-05	-0.209728	0.101592	IV_DOWN
RPRD1A	-0.871594	7.48e-07	-0.213676	0.282384	IV_DOWN
POLDIP3	-0.810087	7.63e-09	-0.214844	0.10979	IV_DOWN
SLTM	-0.616259	9.69e-06	-0.215374	0.170925	IV_DOWN
ITGA6	-0.656839	5.17e-06	-0.216547	0.235674	IV_DOWN
SRSF11	-0.770064	3.65e-08	-0.216623	0.0640719	IV_DOWN
TMCO4	-1.38091	5.37e-06	-0.217683	0.275228	IV_DOWN
RBSN	-0.65054	4.87e-06	-0.219251	0.101442	IV_DOWN
SGCE	-0.711897	0.00371007	-0.220115	0.247107	IV_DOWN
GOSR1	-0.657709	1.37e-07	-0.226672	0.118474	IV_DOWN
PCMTD1	-0.722157	1.73e-06	-0.228267	0.123354	IV_DOWN
PARD6B	-0.849295	3.23e-07	-0.235338	0.206854	IV_DOWN
SAA2	-1.15082	0.0015102	-0.23596	0.32081	IV_DOWN
ZC3H18	-1.46254	0.000293982	-0.237787	0.262575	IV_DOWN
PRKCI	-0.879446	0.00112784	-0.238826	0.0673962	IV_DOWN
PTGR2	-1.25249	1.02e-12	-0.241368	0.238451	IV_DOWN
UBL7	-0.876775	0.0010367	-0.24205	0.0714936	IV_DOWN
CDH2	-0.821648	0.000411504	-0.24364	0.123821	IV_DOWN
CCDC32	-1.18685	6.92e-06	-0.250244	0.282371	IV_DOWN
TCEAL4	-0.606133	0.00893483	-0.254508	0.219059	IV_DOWN
OXR1	-0.764703	6.23e-05	-0.257113	0.136344	IV_DOWN
SECISBP2	-0.709264	9.06e-06	-0.260032	0.0813407	IV_DOWN
ADO	-0.606107	8.03e-05	-0.26555	0.158246	IV_DOWN
RBM4	-0.784867	3.03e-10	-0.265856	0.109284	IV_DOWN
FAM98C	-0.849693	4.91e-06	-0.269278	0.288088	IV_DOWN
ARHGEF12	-0.879215	9.44e-10	-0.269841	0.0711977	IV_DOWN
MCRIP1	-0.618847	0.0295185	-0.270973	0.117856	IV_DOWN
AGO3	-0.932868	0.00037025	-0.271772	0.0985395	IV_DOWN
EHD4	-0.721585	1.45e-07	-0.272483	0.0574133	IV_DOWN
TLE5	-1.12182	8.08e-07	-0.275838	0.118137	IV_DOWN
TRA2A	-0.909529	1.03e-06	-0.27601	0.0679272	IV_DOWN
WASHC2C	-0.642356	1.58e-06	-0.291214	0.0687312	IV_DOWN
MTSS1	-1.30697	0.00262691	-0.294522	0.158983	IV_DOWN
GSTA2	-1.09898	0.00071094	-0.301063	0.168155	IV_DOWN
VANGL1	-1.04305	0.000183675	-0.303979	0.194807	IV_DOWN
CHUK	-0.638589	0.0368091	-0.320122	0.168978	IV_DOWN
STEAP4	-0.896337	0.00192652	-0.32118	0.237255	IV_DOWN
PSME3IP1	-0.779352	0.00117575	-0.328174	0.0797171	IV_DOWN
CUX1	-1.39463	0.00057403	-0.329953	0.186435	IV_DOWN
PKIG	-1.32676	2.05e-07	-0.330177	0.0958525	IV_DOWN
DNAJB2	-0.692406	2.36e-05	-0.332449	0.272263	IV_DOWN
PPP1R10	-0.855431	0.00023333	-0.333027	0.247168	IV_DOWN
JAM2	-1.56894	4.54e-05	-0.333758	0.080968	IV_DOWN
ITGA7	-0.733194	0.00395794	-0.339931	0.142484	IV_DOWN
SF3B4	-1.22535	5.43e-07	-0.342845	0.0514746	IV_DOWN
HECW2;HECW1;HECW1;HECW2	-1.43529	0.0001233	-0.357991	0.26894	IV_DOWN
MAPK8	-0.74549	0.000721794	-0.367164	0.102164	IV_DOWN
LYRM7	-0.664374	0.000526631	-0.374569	0.0857437	IV_DOWN
TAPT1	-0.83281	0.000219792	-0.376126	0.261675	IV_DOWN
PPP4R2	-1.24496	5.46e-08	-0.414746	0.0635323	IV_DOWN
BRD3	-0.796434	0.000186868	-0.419525	0.0655149	IV_DOWN
SAA1	-1.94057	5.45e-05	-0.423458	0.113572	IV_DOWN
SIPA1L1	-0.775964	0.000446016	-0.458199	0.191355	IV_DOWN
HSPA8	-0.733185	0.00177099	-0.487271	0.0723152	IV_DOWN
HNRNPDL	-0.714757	0.000576924	-0.493666	0.161254	IV_DOWN
RAB11FIP2	-1.20003	2.26e-05	-0.502016	0.0728846	IV_DOWN
CORO2B	-1.13786	3.62e-05	-0.50812	0.250542	IV_DOWN
CMBL	-1.4922	1.1e-06	-0.520992	0.0751225	IV_DOWN
MFSD8	-0.668118	0.000401188	-0.558256	0.189569	IV_DOWN
CRTC1	-1.21547	0.00540882	-0.558275	0.237003	IV_DOWN
NMES1	-0.599215	0.0137388	-0.618114	0.0680288	IV_DOWN
FAM210A	-0.588165	0.00060563	-0.636647	0.168698	IV_DOWN
CCDC59	-1.47611	0.00983652	-0.652168	0.0532282	IV_DOWN
GNB5	-1.34349	1.26e-05	-0.725371	0.142435	IV_DOWN
LMBRD1	-0.660978	0.00239115	-0.74347	0.161753	IV_DOWN
SLCO2A1	-1.30681	0.00183166	-0.786872	0.25776	IV_DOWN
AP2A2	-1.11699	0.0145638	-0.800709	0.116641	IV_DOWN
CHST13	-1.87725	0.000580207	-0.891131	0.313485	IV_DOWN
DNAAF5	-0.74511	0.00203888	-0.903962	0.224854	IV_DOWN
PFN3	-0.737598	0.029556	-0.930119	0.0565198	IV_DOWN
RSBN1	-0.732181	0.0127054	-0.943623	0.0587609	IV_DOWN
MZT1	-1.51658	0.0329108	-0.975601	0.103152	IV_DOWN
S1PR3	-1.79447	0.0123643	-0.975827	0.126258	IV_DOWN
ABCA6	-1.74627	5.62e-08	-1.00028	0.0827351	IV_DOWN
GTPBP3	-1.65636	0.00403915	-1.09143	0.13999	IV_DOWN
POTEKP	-0.692548	0.024325	-1.73382	0.112299	IV_DOWN
CACNA1G	5.85556	6.32e-05	6.16101	9.88e-05	Both_UP
SPON2	3.94342	4.26e-08	5.42719	0.00170845	Both_UP
ACTG1	5.99932	0.000149602	5.25499	1.34e-06	Both_UP
FABP7	0.631329	5.01e-14	4.7588	1.29e-06	Both_UP
THBS2	3.45794	2.68e-09	4.40082	0.000405246	Both_UP
FGG	4.6611	6.56e-05	4.31985	2.36e-09	Both_UP
PCOLCE2	3.65528	6.45e-07	4.21869	1.25e-06	Both_UP
ZFYVE21	3.66473	0.00313112	4.19727	0.023557	Both_UP
MARCO	1.63382	6e-06	4.13681	0.000201657	Both_UP
PLTP	3.20678	3.69e-05	4.05166	0.000312176	Both_UP
NMB	3.46439	0.000919708	4.03279	0.00176058	Both_UP
GPR15L	1.87988	1.35e-06	4.02842	0.0403916	Both_UP
CTHRC1	3.36077	0.000459822	3.93468	1.59e-09	Both_UP
IGLV1-36	3.21629	0.035391	3.91349	0.000151676	Both_UP
POSTN	5.07158	2.87e-08	3.86406	3.54e-05	Both_UP
DEFA1	4.13357	0.000347177	3.8617	6.62e-05	Both_UP
MXRA5	2.50847	4.95e-06	3.84844	0.00340535	Both_UP
FCRL5	2.56504	2.27e-05	3.83071	0.0187802	Both_UP
IGHV1-46	4.7251	0.000163581	3.82055	0.000284615	Both_UP
GP1BB	3.21784	6.31e-06	3.80292	0.00100077	Both_UP
IGHV1-45	3.73165	0.000245671	3.79444	0.000459389	Both_UP
LY96	3.53335	5.4e-05	3.75365	0.00235793	Both_UP
IGFBP3	4.70769	0.000237333	3.75002	9.61e-10	Both_UP
FGB	4.1081	2.45e-06	3.73894	1.17e-07	Both_UP
PLIN2	2.53068	1.54e-09	3.73007	1.18e-09	Both_UP
PRTN3	3.85418	0.000226194	3.72452	9.88e-05	Both_UP
DEFA4	4.75303	0.000687207	3.70902	0.000142365	Both_UP
CCL20	4.35034	0.000349511	3.68664	3.32e-05	Both_UP
METRNL	2.80648	5.02e-06	3.67355	0.00412703	Both_UP
BMP1	3.59854	0.000526232	3.64709	0.000198564	Both_UP
TGFBI	3.96581	2.22e-05	3.61832	5.91e-07	Both_UP
NNMT	2.65335	3.59e-08	3.5986	2.59e-08	Both_UP
MYO1G	3.05272	1.51e-07	3.58829	2.78e-08	Both_UP
EBI3	2.61598	2.02e-06	3.57906	0.00346973	Both_UP
SFRP2	1.77081	4.94e-06	3.55359	0.020335	Both_UP
ITGAM	3.76207	0.00315943	3.54847	3.06e-05	Both_UP
PLOD2	2.67143	2.18e-06	3.51238	2.93e-08	Both_UP
NDUFA4L2	3.70182	0.000698361	3.50209	7.4e-13	Both_UP
LILRB4	2.1396	2.38e-05	3.49966	1.75e-06	Both_UP
LOX	3.28003	1.88e-06	3.47884	1.82e-05	Both_UP
SERPINE1	3.36695	8.15e-05	3.44692	7.23e-05	Both_UP
INHBB	2.33754	2.55e-05	3.44344	0.00146349	Both_UP
ICAM3	3.50339	0.00270868	3.44246	5.56e-06	Both_UP
COMP	2.45914	0.000225057	3.41278	0.0119076	Both_UP
ANXA4	2.05356	9.75e-06	3.40516	0.000766298	Both_UP
CHRD	1.61797	9.43e-05	3.40221	0.0146134	Both_UP
IL4I1	1.83084	2.61e-06	3.39218	0.000315248	Both_UP
HK3	3.24615	0.00652994	3.3838	2.75e-05	Both_UP
CXCL13	2.5403	0.000276945	3.3718	0.00655354	Both_UP
SPAG6	3.33028	2.81e-05	3.3613	0.00103797	Both_UP
TIMP1	2.94711	0.000255309	3.36125	5.98e-07	Both_UP
THBS1	4.35717	0.000983018	3.3433	4.26e-07	Both_UP
ANGPTL4	3.57694	1.54e-05	3.33857	5.27e-07	Both_UP
MZB1	4.61383	0.00141584	3.33546	0.000146445	Both_UP
CEACAM8	3.0511	0.00154888	3.31352	0.00120793	Both_UP
NCF1	3.00167	0.00400271	3.31109	2.15e-05	Both_UP
VNN2	1.47881	2.43e-11	3.30978	0.00242206	Both_UP
IGKV3D-15	3.68527	0.000180892	3.26974	0.00188857	Both_UP
SERPINE2	2.86291	3.97e-05	3.26814	7.84e-07	Both_UP
IGHV3-64	3.05702	0.00200709	3.23445	0.000308123	Both_UP
SLC2A3	3.75215	0.00191423	3.21973	1.85e-05	Both_UP
TSKU	1.82007	0.000119231	3.21914	0.00876524	Both_UP
S100A12	3.25407	0.00200239	3.21021	4.33e-05	Both_UP
FPR1	1.07108	0.027399	3.19704	2.16e-08	Both_UP
RAC2	3.2285	0.00395997	3.16592	9.02e-06	Both_UP
IGLV2-14	4.26601	0.000327972	3.13838	0.00102795	Both_UP
DOK3	2.74173	0.00252055	3.13348	1.01e-05	Both_UP
PLOD1	1.89712	9.26e-11	3.12524	1.76e-05	Both_UP
LTF	3.51512	0.00141724	3.12276	0.000190569	Both_UP
CDA	2.63966	0.00471597	3.12241	6.69e-05	Both_UP
CLU	3.22474	0.000759812	3.07755	0.00128225	Both_UP
PFKP	2.63983	1.12e-08	3.01717	4.62e-11	Both_UP
LOXL2	3.00597	6.95e-06	3.00431	4.86e-05	Both_UP
CEACAM6	2.85367	0.0053803	2.99768	0.000193475	Both_UP
NCF2	2.87546	0.00753489	2.9845	3.71e-05	Both_UP
C1QA	1.23965	6.23e-05	2.98405	0.00431231	Both_UP
PPP1R3G	1.5728	1.09e-06	2.98254	5.41e-07	Both_UP
LAG3	2.71095	0.00022253	2.97493	0.0102715	Both_UP
IGHV4OR15-8	3.69234	0.000503841	2.95637	0.000594875	Both_UP
SRPX2	3.28167	0.000228115	2.95109	0.000620185	Both_UP
CPZ	1.38979	0.00318967	2.94009	0.0313777	Both_UP
CAMP	3.17365	0.00210258	2.93633	0.000504941	Both_UP
HTRA1	3.97133	0.000128255	2.92306	8.33e-07	Both_UP
CSF2RA	1.74046	0.000476584	2.9159	0.00119704	Both_UP
IGHV1-24	2.91993	0.000150457	2.91286	0.00902947	Both_UP
DEFA3	3.83668	0.00910052	2.90474	0.00104587	Both_UP
NCF4	2.7777	0.00529126	2.90454	6.92e-05	Both_UP
ELANE	2.63885	0.000518273	2.88776	0.000347955	Both_UP
PXDN	2.61477	9.59e-07	2.88524	0.000116574	Both_UP
QSOX1	2.62738	4.66e-05	2.88403	0.000275818	Both_UP
TMCC1	2.02547	3.14e-05	2.88352	1.9e-10	Both_UP
ACTB	2.54939	0.00646679	2.88183	0.000330754	Both_UP
PCOLCE	4.08095	0.00215585	2.85078	3.45e-09	Both_UP
LFNG	1.33304	0.000837456	2.85014	0.00981504	Both_UP
BCAT1	2.10051	0.00264083	2.84755	9.68e-05	Both_UP
ITGB2	3.04237	0.00420012	2.8406	1.55e-05	Both_UP
ENO2	0.710605	2.22e-14	2.81785	1.67e-05	Both_UP
PLXNC1	2.50825	5.09e-05	2.81298	0.00165364	Both_UP
SFRP4	1.73393	0.000485972	2.79453	0.0102886	Both_UP
MPO	2.64022	0.00298407	2.78523	0.00013565	Both_UP
C1QB	2.09554	1.92e-05	2.78102	0.0014195	Both_UP
C1QC	2.24245	8.08e-05	2.77685	0.000973424	Both_UP
NOL3	1.41699	6.75e-13	2.77178	2.31e-06	Both_UP
IMPDH1	2.52843	0.00694549	2.77131	2.85e-06	Both_UP
COL12A1	2.96097	3.49e-05	2.76991	0.00136664	Both_UP
IGFBP1	5.18072	0.00173591	2.76643	6.62e-07	Both_UP
AZU1	2.52716	0.000581979	2.76143	0.000460222	Both_UP
FCGR2A	3.0171	6.04e-07	2.76064	1.75e-08	Both_UP
FN1	2.31118	1.12e-07	2.74829	2.69e-05	Both_UP
LTBP2	2.89044	4.53e-07	2.73729	0.000807453	Both_UP
HK2	2.79636	3.94e-05	2.72542	1.58e-08	Both_UP
HLA-C	4.28559	0.00293019	2.71989	0.00136698	Both_UP
SLAMF8	0.272524	9.98e-05	2.71449	0.024737	Both_UP
S100P	1.94582	0.0197956	2.71103	8.01e-05	Both_UP
STC1	2.85979	0.00517069	2.71076	8.02e-05	Both_UP
TNFRSF6B	3.14676	0.00210052	2.70834	0.00678202	Both_UP
ADGRG3	2.54929	0.0111505	2.70005	0.000793839	Both_UP
CTSG	3.03119	0.00118074	2.69835	0.000204472	Both_UP
EFEMP1	2.86373	5.25e-07	2.69691	1.76e-05	Both_UP
COL23A1	2.75125	0.0015341	2.69342	2.98e-09	Both_UP
TNC	0.726921	0.00545856	2.66949	0.00056509	Both_UP
VEGFA	3.41827	0.000660199	2.6577	3.55e-10	Both_UP
IGKV2-40;IGKV2-40;IGKV2D-40	2.38936	0.00134933	2.65511	0.000255255	Both_UP
MYO1F	2.53274	0.00469323	2.64644	2.89e-05	Both_UP
ITIH3	2.61147	3.75e-07	2.63287	6.73e-08	Both_UP
TGFB1	2.36785	0.00250963	2.62986	0.00284279	Both_UP
P4HA2	2.55503	7.21e-05	2.60622	9.18e-08	Both_UP
GCA	2.64403	0.00405468	2.6037	0.000371969	Both_UP
PAMR1	3.07244	0.00469009	2.59907	1.21e-06	Both_UP
LILRA3	2.54569	0.000414236	2.59595	1.95e-06	Both_UP
SEMA3C	2.98774	0.000155627	2.59509	0.00150434	Both_UP
GP9	1.89622	0.00566643	2.58914	0.0105687	Both_UP
CPB2	2.71158	5.08e-05	2.55603	6e-06	Both_UP
IGHV1-69	2.94173	0.00152228	2.5466	0.00593091	Both_UP
FKBP10	1.53434	3.16e-07	2.54382	6.53e-08	Both_UP
RASSF2	1.92807	0.00544695	2.54274	2.76e-06	Both_UP
EFEMP2	2.22209	1.79e-05	2.5427	0.00582705	Both_UP
IGLV1-40	3.4462	0.00027666	2.53964	0.000402988	Both_UP
IGHA1	3.0299	0.000381458	2.53759	0.00164807	Both_UP
TYMP	2.85265	2.32e-08	2.53749	7.81e-14	Both_UP
RAB42	2.75559	4.77e-06	2.52155	2.46e-07	Both_UP
ANGPTL2	4.00195	0.00169553	2.51475	2.22e-10	Both_UP
FGA	2.61497	2.86e-05	2.49896	4.33e-05	Both_UP
LGI4	2.76527	1.04e-05	2.49721	0.0201099	Both_UP
P4HA1	1.62891	0.0216459	2.49643	3.78e-07	Both_UP
CEP72	4.60556	0.0263691	2.48607	7.35e-08	Both_UP
NaN	3.10004	2e-05	2.48491	0.000162453	Both_UP
FSTL1	2.72216	0.00010204	2.48196	3.13e-11	Both_UP
LTBP3	2.29239	0.000188406	2.48101	0.00289713	Both_UP
FGR	2.93923	0.0106335	2.47755	0.000224233	Both_UP
GAL3ST4	2.54676	9.49e-05	2.47516	0.00633507	Both_UP
MROH9	1.69581	0.000261707	2.47294	4.58e-06	Both_UP
OMD	2.73221	0.000706992	2.46863	0.00631213	Both_UP
RGS19	1.84742	0.00410709	2.45935	5.52e-07	Both_UP
IGLV9-49	3.87939	0.000377046	2.43322	0.000343097	Both_UP
CORO1A	2.48081	0.000643875	2.42322	1.19e-06	Both_UP
GMFG	2.50173	0.00437923	2.4204	4.21e-06	Both_UP
IGHA2	2.95622	0.000673497	2.42036	0.00149563	Both_UP
ALOX5AP	2.72403	0.000889362	2.4183	1.28e-05	Both_UP
CXCL5	1.60664	0.00579157	2.41759	0.00201065	Both_UP
PGF	3.5709	0.00537395	2.41577	0.0021263	Both_UP
THBS3	3.04715	2.73e-05	2.40079	1.44e-05	Both_UP
SPARC	2.6829	4.82e-08	2.39829	8.56e-11	Both_UP
MEGF6	2.71543	0.00408519	2.39374	0.00836513	Both_UP
OAF	2.16688	0.000114519	2.38972	0.00168842	Both_UP
ITIH1	2.49301	8.22e-06	2.38723	1.44e-09	Both_UP
MCM7	1.91046	0.000504902	2.38677	2.22e-05	Both_UP
FCGBP	2.65338	0.00127393	2.38598	0.00582103	Both_UP
ATP2A3	2.15672	0.00750006	2.3853	9.15e-05	Both_UP
ADAMTSL4	2.11019	0.000923524	2.3788	5.73e-05	Both_UP
THEMIS2	2.0953	0.000181812	2.36875	3.26e-10	Both_UP
CYTL1	2.32458	1.89e-05	2.36806	0.000508908	Both_UP
ENO3	0.823878	4.93e-07	2.3617	0.00120405	Both_UP
MNDA	2.33555	0.00764537	2.35743	3.17e-05	Both_UP
AEBP1	2.84173	4.58e-05	2.35525	0.000186071	Both_UP
FCGR3A	2.51637	2.48e-06	2.35162	6.1e-10	Both_UP
PADI4	2.98553	0.0116719	2.34532	0.000194195	Both_UP
IDO1	2.46894	0.00492842	2.34172	2.94e-10	Both_UP
CCN5	2.21136	1.69e-06	2.33329	0.0108648	Both_UP
VCAN	1.90696	1.33e-05	2.30949	2.73e-05	Both_UP
CSPG4	1.46556	1.38e-09	2.30817	1.63e-08	Both_UP
CD8A	2.8428	9.97e-08	2.30776	5.52e-07	Both_UP
APBB1IP	2.45743	1.85e-06	2.30667	9.92e-11	Both_UP
CD84	2.40106	0.0003442	2.30352	3.43e-06	Both_UP
ALDOC	0.992728	4.67e-08	2.29843	3.67e-05	Both_UP
IKBIP	1.73613	1.29e-11	2.28211	3.06e-09	Both_UP
LRRC25	2.12299	1.06e-06	2.27581	5.83e-06	Both_UP
COL5A1	3.38888	0.00909767	2.27527	5.19e-05	Both_UP
ZSWIM8	2.69291	5.66e-08	2.27229	1.01e-06	Both_UP
EMILIN2	3.12952	0.000505545	2.26793	3.98e-07	Both_UP
ACLY	2.44748	1.58e-05	2.26631	5.95e-11	Both_UP
PYGL	2.14442	1.01e-05	2.26627	3.69e-10	Both_UP
IGKV6D-21	3.00887	0.0026003	2.26222	0.00741209	Both_UP
IGHV3-49	2.62132	0.000939189	2.24865	0.000606085	Both_UP
IGLV2-23	2.21003	0.00265398	2.24747	2.09e-05	Both_UP
NDRG1	1.72674	3.02e-08	2.24661	5.68e-08	Both_UP
PAM	2.29091	3.24e-06	2.24468	4.01e-05	Both_UP
IGHV5-10-1	2.53428	0.00218531	2.24446	0.00523459	Both_UP
PCDH12	2.08917	0.000194384	2.24303	0.00313313	Both_UP
CLEC11A	1.92069	0.0069384	2.24054	0.000826355	Both_UP
CEBPB	1.82329	0.0113632	2.23746	1.27e-07	Both_UP
IGHV1-18	3.15158	0.00136072	2.23623	0.000190309	Both_UP
PLG	2.73856	0.000388893	2.23304	4.32e-06	Both_UP
CLEC2B	1.11355	0.0127779	2.23262	0.00195558	Both_UP
RAB27A	2.24262	0.0142228	2.23053	0.00013267	Both_UP
IGLV3-16	2.60932	6.61e-05	2.2294	7.8e-05	Both_UP
CA9	1.48361	2.39e-06	2.22728	4.59e-06	Both_UP
SMOC2	2.24227	0.00941593	2.22234	4.96e-08	Both_UP
ADSS1	0.750079	2.44e-05	2.21793	0.000630675	Both_UP
FAM246B;FAM246A	0.853002	0.000322965	2.21371	0.000440421	Both_UP
SNED1	1.39315	0.000508908	2.20613	0.00216299	Both_UP
ADGRE2	2.23019	0.00713013	2.20318	1.01e-05	Both_UP
CD33	1.78375	0.0148906	2.20275	0.00140225	Both_UP
MMP19	1.67449	0.0105936	2.18883	0.00398232	Both_UP
CDKN2A	1.35353	0.00296131	2.18841	0.000592553	Both_UP
SKAP2	2.01636	0.00149062	2.18557	1.9e-05	Both_UP
CPE	2.40181	0.000528616	2.18348	2.3e-06	Both_UP
IGHV3-64D	2.03175	0.00567168	2.1822	0.00884528	Both_UP
BPI	1.74915	0.00201377	2.18075	0.000306707	Both_UP
TAPBP	2.33274	4.94e-07	2.17408	3.04e-11	Both_UP
IGHV1-69D	2.45742	0.00096778	2.17401	0.00262943	Both_UP
UNC13D	2.06298	0.0131181	2.17093	0.00193021	Both_UP
CRYAB	2.1417	3.38e-07	2.16655	1.09e-05	Both_UP
DCLK1	1.39273	9.01e-07	2.16064	7.77e-05	Both_UP
LDHA	1.74556	2.08e-07	2.15259	2.66e-12	Both_UP
CCDC80	2.15494	0.00116823	2.14972	0.00266415	Both_UP
GASK1B	1.77667	3.73e-05	2.14769	0.0245428	Both_UP
FBLN2	2.00039	5.79e-05	2.14127	0.00250224	Both_UP
IGHV3-74	2.51295	0.000424221	2.13955	0.000204472	Both_UP
ITIH2	2.29025	3.29e-06	2.13775	1.58e-06	Both_UP
MMP8	2.41319	0.0146541	2.13629	0.000683877	Both_UP
CILP2	0.514606	0.000559024	2.12989	0.0218796	Both_UP
FBLN7	1.20989	0.000919765	2.12858	0.0126375	Both_UP
IGLV5-52	2.33353	0.00479448	2.12847	0.0113069	Both_UP
JCHAIN	2.44241	0.000610906	2.1261	0.00785337	Both_UP
ATP6AP2	2.18654	0.0187309	2.11519	0.00183366	Both_UP
COL5A3	2.8941	0.000140997	2.11424	1.51e-09	Both_UP
ECM1	2.23532	1.83e-05	2.10934	1.3e-05	Both_UP
HAPLN3	3.93787	4.32e-05	2.0957	0.0221526	Both_UP
IGHV3OR15-7	2.62229	0.00182599	2.09403	0.000368133	Both_UP
APOE	3.04744	0.00106502	2.09172	1.4e-05	Both_UP
COL5A2	3.21668	0.000355584	2.08586	1.83e-05	Both_UP
LOXL1	1.23363	0.00253972	2.08288	0.00104587	Both_UP
DOCK2	2.12812	7.25e-05	2.07935	9.92e-09	Both_UP
GNPTG	1.75699	0.0455465	2.07897	8.15e-05	Both_UP
IGKV1-39;IGKV1D-39	2.48122	0.00518966	2.0737	0.00451486	Both_UP
HCK	1.55854	0.00122181	2.07367	8.83e-05	Both_UP
RNF17	1.02665	0.000278301	2.07231	7.19e-09	Both_UP
OLFM4	1.81833	0.00764739	2.06949	3.71e-05	Both_UP
PTPRC	2.31758	0.000236704	2.06905	1.39e-08	Both_UP
IGHV6-1	1.80922	0.000499283	2.06708	0.000170746	Both_UP
GRK6	2.64876	0.0135526	2.06672	0.000173962	Both_UP
IGHV3-23	1.04734	0.0106687	2.06606	0.000724576	Both_UP
ADAM15	1.36586	0.00740041	2.0594	0.0304233	Both_UP
KIAA1958	1.85854	0.000390115	2.04382	8.84e-05	Both_UP
FCN1	1.53192	0.0121963	2.0398	0.00148313	Both_UP
VTN	2.88359	7.61e-05	2.0369	5.45e-05	Both_UP
CASP1	1.8425	8.25e-08	2.02969	3.55e-11	Both_UP
NAP1L1	0.729241	0.00680547	2.02522	0.000155643	Both_UP
IGHD	2.93382	0.00389932	2.02206	0.00798852	Both_UP
PGLYRP2	2.28836	0.000441027	2.02058	0.000208743	Both_UP
PLEC	1.53477	1.27e-05	2.01485	1.89e-06	Both_UP
IGHV4-4	2.21878	0.00728836	2.01022	0.00283275	Both_UP
GPLD1	1.88775	0.000117639	2.00856	0.000556059	Both_UP
SSC5D	2.59745	0.0176158	2.00793	4.58e-07	Both_UP
FTH1	2.71177	4.32e-06	2.00778	2.28e-14	Both_UP
IGKV3D-11;IGKV3-11	2.04378	0.000407247	2.00113	0.000469562	Both_UP
FERMT3	2.53579	0.000125051	2.00109	3.42e-07	Both_UP
F13B	2.40636	0.000134239	2.00034	8.57e-06	Both_UP
ADA2	2.24265	0.000317677	1.99721	0.00255541	Both_UP
TREM1	1.58716	0.0321175	1.99494	0.000194633	Both_UP
LCK	1.95711	0.00220909	1.99464	2.12e-05	Both_UP
MMP14	1.34902	8.4e-05	1.99106	2.92e-08	Both_UP
MST1	2.28197	0.00321933	1.99063	0.00155045	Both_UP
PGLYRP1	2.44466	0.00818238	1.99005	0.00344044	Both_UP
IGLV3-21	3.1365	0.000950147	1.98135	0.00498887	Both_UP
IGKV1-12;IGKV1D-12	2.7671	0.00182897	1.98044	0.0153833	Both_UP
LCP2	1.62977	0.000118128	1.97967	4.49e-07	Both_UP
PLAC8	1.08084	0.00133584	1.9782	0.0215609	Both_UP
COL1A1	2.69369	8.38e-05	1.96724	0.00301591	Both_UP
CCL18	1.72403	4.05e-05	1.96117	0.00245241	Both_UP
IGLL5	2.60064	0.000449743	1.95986	0.00142629	Both_UP
COLGALT1	1.797	2.6e-12	1.95895	1.78e-09	Both_UP
GLIPR1	1.34789	0.0263308	1.9569	0.00102225	Both_UP
CDK18	1.3376	3.98e-07	1.95453	9.08e-08	Both_UP
C5AR1	1.70266	0.00189632	1.94737	1.2e-07	Both_UP
FMNL1	1.94093	0.0013219	1.94203	3.32e-08	Both_UP
PPP1R14C	1.66304	0.000149902	1.94156	1.67e-07	Both_UP
IGLV2-8	1.99916	0.00151667	1.93807	0.000171794	Both_UP
LCN2	2.25899	0.00820602	1.93102	0.000681314	Both_UP
LPCAT1	2.17799	1.12e-05	1.92245	2.29e-10	Both_UP
PCSK9	2.34488	0.000374555	1.9196	0.00357344	Both_UP
TGFB3	0.879495	7.18e-05	1.91648	0.0244965	Both_UP
HLA-A	4.33242	0.000445107	1.91587	6.11e-06	Both_UP
FUT5;FUT6;FUT6;FUT5	1.02647	0.00282543	1.91506	0.0138092	Both_UP
IGKV1-5	2.50542	0.00102689	1.91181	0.00134749	Both_UP
SEPTIN1	2.12698	0.000767236	1.91114	7.11e-06	Both_UP
PON1	1.79672	0.00115758	1.90804	7.06e-05	Both_UP
IGLC3	2.29114	0.000744077	1.90738	0.000718369	Both_UP
COL3A1	3.39639	0.00662478	1.9073	4.6e-06	Both_UP
FCER1G	2.39514	4.23e-07	1.90584	2.12e-08	Both_UP
IGKV3-20	2.32782	0.000758936	1.89405	0.00122594	Both_UP
S100A9	1.68744	0.0127538	1.8932	0.000232199	Both_UP
IGKC	2.32908	0.000466126	1.89167	0.00144064	Both_UP
PLOD3	2.10857	1.69e-06	1.88014	7.97e-11	Both_UP
SAP30	1.23902	0.0032248	1.8795	1.37e-05	Both_UP
FCGR2C	1.88405	7.67e-05	1.87778	6.32e-06	Both_UP
APOL2	2.44807	5.21e-05	1.87092	2.96e-08	Both_UP
ARHGAP9	1.65772	0.0120865	1.86882	3.33e-05	Both_UP
ARHGAP25	1.95596	6.12e-06	1.86582	3.42e-10	Both_UP
ENPP3	1.70568	2.1e-05	1.86483	5.08e-08	Both_UP
MCM3	1.43276	1.71e-05	1.86329	6.39e-05	Both_UP
TUBGCP4	0.898886	7.45e-05	1.86235	0.000108452	Both_UP
IGHV3-13	2.06537	0.000385728	1.85714	6.4e-05	Both_UP
MS4A6A	2.05701	0.00815206	1.85001	0.000452335	Both_UP
ENO1	0.20462	0.00954638	1.84787	7.77e-06	Both_UP
C1RL	1.92827	0.00540698	1.84721	0.000330615	Both_UP
SEMA4B	1.12302	0.0198528	1.84627	0.00271356	Both_UP
TYROBP	1.5537	0.00116369	1.8409	6.48e-07	Both_UP
IGHV2-70D	2.30092	0.000208743	1.83592	0.000306346	Both_UP
IGLV1-47	2.16241	0.00025289	1.82987	0.000211072	Both_UP
ITGAX	1.78914	0.000438976	1.8279	1.14e-06	Both_UP
HMCN1	2.75264	0.00277493	1.82121	0.000708782	Both_UP
PKM	0.957353	1.55e-08	1.81646	5.54e-10	Both_UP
IGLV2-33	2.58155	0.0064093	1.81425	0.00185455	Both_UP
S100A8	1.8177	0.0151624	1.8129	5.12e-05	Both_UP
IFI35	1.68192	5.2e-07	1.80995	2.69e-10	Both_UP
MFAP5	1.83583	0.00230089	1.80628	0.0102836	Both_UP
FABP6	3.0683	0.0160519	1.79953	8.24e-07	Both_UP
IGF1	2.15757	0.010896	1.79251	0.00195267	Both_UP
IGHV3-72	2.107	0.00025846	1.79245	0.000166416	Both_UP
A1BG	2.11389	0.00460557	1.78995	0.0185041	Both_UP
IGHV3-43	2.52133	9.25e-05	1.78816	0.00111407	Both_UP
IGKV2D-28	2.04799	0.00342516	1.78515	0.0026003	Both_UP
IGKV3D-20	2.19125	0.000278259	1.78218	0.000135029	Both_UP
RARS1	1.59681	0.015611	1.78217	1.43e-07	Both_UP
MMP9	2.19739	0.00227302	1.78024	0.0100397	Both_UP
CYBB	2.02735	0.00870783	1.77508	8.5e-05	Both_UP
AHNAK2	1.8488	0.000671027	1.77457	6.47e-06	Both_UP
HLA-DQA1;HLA-DQA2	1.77219	0.000632146	1.77356	6.39e-05	Both_UP
IGLV7-43	2.10613	0.00364491	1.77307	0.0058481	Both_UP
H1-5	1.59659	1.68e-08	1.76485	1.33e-10	Both_UP
PTX3	1.41245	0.00713073	1.75999	0.00458048	Both_UP
PLEK	1.71947	0.000161578	1.75846	3.14e-08	Both_UP
F2	2.44691	0.0022601	1.74571	9.35e-06	Both_UP
IGFBP4	1.81974	0.00121966	1.74421	0.000633375	Both_UP
IGHV3-7	2.07035	0.000253872	1.73867	0.000137448	Both_UP
FLT1	3.59064	0.00920631	1.7376	3.46e-12	Both_UP
ENPP2	3.93603	0.00381043	1.73632	2.75e-10	Both_UP
RGS14	1.94331	0.0256969	1.72831	0.00160344	Both_UP
CD163	1.99045	0.000365427	1.72668	1.14e-06	Both_UP
COL8A1	2.16716	0.000365202	1.72661	0.00258499	Both_UP
IGHV3OR16-12	1.58831	0.00156366	1.72439	0.000654599	Both_UP
CD300A	1.42512	0.000332451	1.72171	7.4e-07	Both_UP
IGKV1-16	2.47858	0.000323336	1.71816	0.000446076	Both_UP
IMUP	2.30316	0.0006627	1.71292	9.77e-06	Both_UP
HIDE1	2.01903	0.0326269	1.70563	0.000748794	Both_UP
IGKV2-30	1.90124	0.000354992	1.70439	0.00087741	Both_UP
TMSB10	1.1802	1.11e-07	1.70077	3.54e-10	Both_UP
CDKN1A	0.250604	0.00673998	1.70033	0.00682467	Both_UP
NAMPT	1.32835	0.0127289	1.69801	4.71e-05	Both_UP
CD38	2.12357	0.002783	1.6947	0.00169824	Both_UP
ARRB2	2.10281	0.00612183	1.6947	8.09e-06	Both_UP
IGHG3	2.32455	0.000206987	1.69425	0.000511077	Both_UP
IGLV2-11	2.36198	0.00113889	1.68632	0.002244	Both_UP
SLC34A3	2.76721	0.00402801	1.68625	0.00101777	Both_UP
IGLV3-25	1.7157	0.00607494	1.68621	0.00614543	Both_UP
IGFALS	2.07973	0.000569085	1.68573	0.000127682	Both_UP
ADA	2.78749	0.0244263	1.68397	6.91e-08	Both_UP
SERPINF2	2.09778	0.000178851	1.67957	6.87e-06	Both_UP
IGKV1D-13;IGKV1-13	2.13078	0.00512205	1.67932	0.00970789	Both_UP
MCM2	1.4757	0.000156944	1.67842	8.09e-05	Both_UP
DYRK4	1.91266	0.000133451	1.66675	4.29e-08	Both_UP
IGHV3-35	2.48699	0.00160551	1.66413	0.00259041	Both_UP
TSR1	1.2989	0.000278435	1.6631	2.75e-09	Both_UP
G6PD	1.79959	0.00782136	1.66301	0.00018687	Both_UP
CFAP36	0.560608	0.00178192	1.65666	0.000111888	Both_UP
TMEM159	1.2092	0.0168573	1.65642	7.04e-07	Both_UP
HLA-B	2.30863	0.0222432	1.65508	1.76e-14	Both_UP
VCAM1	2.38463	4.54e-05	1.65389	4.69e-08	Both_UP
ITGA5	1.21087	0.00350462	1.65233	6.73e-07	Both_UP
MGAT1	1.83464	2.34e-07	1.65004	0.000896647	Both_UP
IGHV1-8	1.46627	0.0108277	1.64918	0.000958866	Both_UP
ISG20	1.46811	4.32e-05	1.64448	7.08e-06	Both_UP
IGKV4-1	1.77102	0.00237417	1.64429	0.000274125	Both_UP
RAB31	1.64149	0.00225512	1.64242	0.000114832	Both_UP
IGHV4-28	2.00093	0.0152082	1.6397	0.0119139	Both_UP
PSMB10	1.88116	3.13e-05	1.63173	4.49e-09	Both_UP
C1QTNF5	4.41626	0.00135595	1.63118	7.84e-09	Both_UP
APOM	2.17813	0.00329583	1.63067	8.96e-05	Both_UP
CCDC88A	0.692081	0.0108563	1.62795	3.7e-05	Both_UP
PRG4	1.36482	0.0156778	1.62695	0.00135395	Both_UP
LGALS9	1.97288	1.78e-06	1.62474	3.23e-06	Both_UP
TCIRG1	1.79306	0.00126928	1.62419	7.01e-05	Both_UP
FES	1.10879	0.00849679	1.62209	0.000368794	Both_UP
F5	2.15488	0.0152074	1.62152	0.00384205	Both_UP
GPNMB	1.51272	0.000181535	1.62098	0.000158772	Both_UP
S100A1	0.933628	0.00026475	1.61626	0.00462131	Both_UP
IGLV4-69	2.10247	0.00201067	1.61571	3.37e-05	Both_UP
IGHV3-43D	2.86961	0.00551365	1.61269	0.00683198	Both_UP
CD40	1.87168	5.59e-06	1.61099	4.53e-09	Both_UP
C20orf27	1.80611	0.010774	1.60709	1.74e-08	Both_UP
IGKV1D-16	1.71085	0.0106739	1.60588	0.00186894	Both_UP
PSMB9	2.0902	2.98e-05	1.60519	8.33e-09	Both_UP
CARS1	0.577798	6.81e-05	1.60301	8.84e-06	Both_UP
IGKV2D-29	2.12451	3.2e-05	1.59932	0.000620008	Both_UP
WAS	1.41776	0.000419714	1.59832	7.85e-05	Both_UP
IGKJ1	1.78354	0.0010076	1.59679	0.00192571	Both_UP
RASAL3	1.52717	0.000325988	1.59622	2.25e-07	Both_UP
RASSF6	1.13763	0.00046945	1.59358	0.000212461	Both_UP
C1R	1.78464	0.0022108	1.59313	9.3e-05	Both_UP
APAF1	0.485308	0.00300792	1.58782	0.00127814	Both_UP
SERPINF1	2.75727	0.00216614	1.58759	1.46e-05	Both_UP
LPXN	1.59335	3.58e-05	1.58655	4.19e-08	Both_UP
PNPLA2	1.50093	0.000405212	1.58644	1.42e-06	Both_UP
LCAT	2.73638	0.000532623	1.58187	5.47e-05	Both_UP
F10	1.90955	0.0125546	1.58041	0.000128533	Both_UP
IGHG1	2.15465	0.000644579	1.58029	0.00145414	Both_UP
IGHV3-15	2.34932	0.000286094	1.57694	0.00110114	Both_UP
ABR	1.5653	0.000116065	1.57551	0.000606864	Both_UP
VSIG4	1.30703	0.00444651	1.572	1.65e-06	Both_UP
IGKV3-7	2.48042	0.00411825	1.57063	0.0232649	Both_UP
APOL1	1.77498	0.000109213	1.57	2.75e-05	Both_UP
FBLN5	2.28141	0.00175762	1.56188	2.01e-05	Both_UP
IGHV3-38	1.93996	0.0057773	1.55993	0.00938097	Both_UP
GAL3ST1	3.67922	0.00012201	1.55979	0.000457352	Both_UP
MCM6	1.57285	0.000192465	1.55958	0.000209898	Both_UP
ARHGAP4	1.54847	0.00171605	1.55784	3.1e-06	Both_UP
COL1A2	2.56232	0.000506531	1.5577	0.00297864	Both_UP
ANXA1	1.52525	2.71e-07	1.55416	4.8e-10	Both_UP
PML	1.34257	0.00487431	1.55192	4.62e-08	Both_UP
DEGS1	1.77424	0.0153183	1.55149	7.45e-11	Both_UP
PITPNC1	0.674175	0.000966303	1.54965	3.35e-07	Both_UP
IGLV3-19	1.73943	0.00146349	1.54798	0.000434999	Both_UP
CRISP3	1.84819	0.0293765	1.54531	0.000243381	Both_UP
IGHV4-34	2.53199	0.00108618	1.5445	0.00122372	Both_UP
CNDP1	2.14272	0.00382395	1.54318	0.00281228	Both_UP
COL11A1	1.86967	0.000776524	1.543	0.00845909	Both_UP
ERO1A	1.15632	1.53e-06	1.54286	2.45e-11	Both_UP
P4HB	1.13926	1.78e-09	1.54172	1.27e-10	Both_UP
CBFB	1.15585	3.41e-05	1.54	1.47e-09	Both_UP
IGHV5-51	2.41794	0.000172728	1.53972	0.00242679	Both_UP
IGKV1-27	2.76414	0.00185883	1.53963	0.000761897	Both_UP
DDB2	1.52811	0.000120107	1.53711	4.25e-08	Both_UP
LYN	1.55998	0.000842823	1.53657	3.07e-06	Both_UP
PPP1R13L	0.767461	3.92e-05	1.53593	4.78e-07	Both_UP
FETUB	1.93002	0.00188381	1.53581	3.78e-05	Both_UP
SASH3	1.62726	0.000316126	1.53362	4.49e-07	Both_UP
IGLC7	2.23789	0.000591409	1.53329	0.00423291	Both_UP
SIGLEC5	1.73615	0.0266125	1.53318	0.00526611	Both_UP
ITGA4	1.8161	0.000134206	1.5257	1.47e-08	Both_UP
ISLR	1.02139	0.00286496	1.52222	0.00915428	Both_UP
MID1	0.981896	0.000124926	1.52077	1.56e-08	Both_UP
SLC2A1	2.60788	0.021764	1.5185	2.32e-06	Both_UP
KCNAB2	1.40163	0.000460764	1.51437	0.000212749	Both_UP
PROS1	2.10425	0.000965595	1.51401	2.73e-05	Both_UP
ARHGAP45	1.56833	0.00117876	1.51365	3.91e-07	Both_UP
ADAMTS4	2.29426	0.0108114	1.51262	0.00314835	Both_UP
FRZB	1.47358	7.45e-05	1.51195	0.000670858	Both_UP
CAMKK2	0.936205	0.0153209	1.51184	3.41e-05	Both_UP
COL6A3	1.84962	2.47e-05	1.51111	0.000311004	Both_UP
IGKV6-21	2.31425	0.00771502	1.51024	0.00346727	Both_UP
EVL	1.5949	0.000669317	1.50283	1.11e-06	Both_UP
PLBD1	0.515409	0.000936403	1.50268	0.00108694	Both_UP
PTPRCAP	2.58207	0.00350271	1.50264	0.000191286	Both_UP
BNC2	1.24469	0.0303189	1.50206	0.000205985	Both_UP
BTN3A3	1.35637	5.18e-05	1.50065	8.09e-06	Both_UP
ATP8A2	1.4917	2.49e-08	1.50033	2.78e-12	Both_UP
CELF2	1.65999	0.00164635	1.49913	6.88e-09	Both_UP
DCK	1.02603	0.00018961	1.49878	6.48e-09	Both_UP
IGLV2-18	2.28566	0.000637853	1.49654	0.00501816	Both_UP
PSTPIP1	2.09734	0.00966289	1.49627	0.0073413	Both_UP
CASP4	0.874501	5.44e-05	1.49589	3.09e-06	Both_UP
TRADD	1.51041	1.47e-06	1.49459	1.6e-08	Both_UP
LLPH	1.11307	0.0312876	1.49129	6.18e-05	Both_UP
GRK2	1.28374	0.0029808	1.4896	2.69e-07	Both_UP
ARHGDIB	1.36913	9.34e-05	1.48911	1.14e-10	Both_UP
CD14	1.66362	0.000111564	1.48652	3.36e-08	Both_UP
SPIRE1	1.1612	0.007848	1.48509	1.28e-06	Both_UP
DIAPH2	0.860228	6.46e-08	1.48166	2.5e-07	Both_UP
STAB1	2.11575	0.000477337	1.48056	4.48e-05	Both_UP
PRR12	2.77272	2.75e-05	1.4805	0.00177786	Both_UP
COL6A1	1.86343	2.66e-05	1.4764	0.000248682	Both_UP
PLXND1	0.778868	0.000328328	1.47563	1.05e-07	Both_UP
IGF2	1.72139	0.00322782	1.47443	0.0065243	Both_UP
AMPD3	1.45956	0.0237376	1.47153	4.57e-05	Both_UP
RHOG	1.56407	0.0015583	1.46664	1.06e-06	Both_UP
FBN1	1.15778	0.00759138	1.46592	0.00888332	Both_UP
ICAM1	1.88018	5.8e-07	1.46553	6.32e-15	Both_UP
FAM110C	1.7305	0.000520273	1.45797	0.00029353	Both_UP
UBE2L6	1.24451	0.000638526	1.45592	5.82e-07	Both_UP
SERPINB10	0.972954	0.0175077	1.4559	0.00180208	Both_UP
IGLV3-10	1.25215	0.000786455	1.45564	0.000842374	Both_UP
PGK2	0.735721	0.0124357	1.45548	1.08e-05	Both_UP
CEMIP2	1.04476	3.22e-05	1.45369	4.27e-07	Both_UP
NADK	0.676602	0.019315	1.45264	0.000197164	Both_UP
IGHV3-73	1.88867	0.0105097	1.4494	0.00630577	Both_UP
COL6A2	1.85881	9.15e-06	1.44646	0.000291593	Both_UP
IGLV1-51	1.89872	0.000631923	1.44571	0.00367498	Both_UP
CD74	1.34808	0.000433017	1.44551	1.42e-05	Both_UP
ELMO1	1.56321	0.000168347	1.44468	5.55e-09	Both_UP
SPATA18	1.01126	3.99e-06	1.44319	2.7e-07	Both_UP
KDM3A	1.34008	0.00484827	1.44013	0.000375799	Both_UP
IGKV1-8	1.80786	0.00175487	1.43762	0.00201065	Both_UP
MAP3K7CL	1.70039	0.00055538	1.43697	0.00750292	Both_UP
IGLV3-27	2.09309	0.0143134	1.43261	0.00609006	Both_UP
PM20D2	0.547951	0.00422471	1.43012	1.57e-05	Both_UP
SYTL1	1.46555	0.0135068	1.42973	0.00164315	Both_UP
VKORC1	1.39183	0.000131709	1.42875	7.64e-06	Both_UP
MET	1.45129	0.000223918	1.42858	0.000640367	Both_UP
INHBA	0.412676	0.00104413	1.4285	0.0173519	Both_UP
EHBP1L1	0.82253	5.97e-05	1.42839	3.9e-10	Both_UP
AFAP1L1	1.11188	8.87e-05	1.4264	2.21e-08	Both_UP
HPR	1.50307	0.00144255	1.42454	0.00074458	Both_UP
TBXAS1	2.34557	0.00044221	1.42135	4.98e-10	Both_UP
PYCARD	1.22389	0.000119782	1.41804	9.4e-08	Both_UP
LRRC17	2.10547	0.00487431	1.4163	8.73e-05	Both_UP
ZAP70	1.83684	0.0101248	1.41496	0.00526791	Both_UP
RETN	1.28629	0.00372562	1.41312	0.011859	Both_UP
PHLDA3	0.525936	3.4e-05	1.41171	0.000445929	Both_UP
RRAD	1.0167	8.66e-05	1.41092	3.54e-07	Both_UP
LAIR1	1.44969	7.22e-06	1.41012	1.2e-05	Both_UP
AGTPBP1	0.967436	0.00665853	1.40763	0.00157657	Both_UP
CARD10	1.14279	0.000121818	1.39977	0.00581819	Both_UP
BTN3A2	1.49328	0.000794637	1.39805	0.000776057	Both_UP
PLEKHO2	1.67019	6.89e-08	1.39744	1.59e-10	Both_UP
PTGS2	1.88132	0.0138632	1.39613	0.00188005	Both_UP
OSCAR	1.30258	0.0134211	1.39317	0.0116891	Both_UP
SOD2	1.54509	0.000421449	1.39245	3.11e-06	Both_UP
SYK	1.34503	0.0176791	1.38576	0.000324629	Both_UP
CCDC137	1.07188	0.00838394	1.38508	7.02e-05	Both_UP
SIGLEC1	2.05093	0.00141143	1.38367	8.63e-05	Both_UP
LPGAT1	1.01363	0.00421133	1.37821	0.000226321	Both_UP
TUSC1	0.780338	0.0110378	1.37772	3.11e-06	Both_UP
GBP1	1.63201	7.22e-05	1.37751	2.27e-06	Both_UP
SH3BP1	0.930323	0.00349377	1.37677	3.93e-06	Both_UP
SERPINB1	1.09248	0.00021563	1.37645	3.03e-05	Both_UP
PRDX4	1.39652	3.24e-08	1.37439	2.22e-14	Both_UP
LEKR1	0.467187	0.0053668	1.37156	0.00302465	Both_UP
TAP2	1.49711	0.000154252	1.37115	1.36e-08	Both_UP
NFATC2	1.02018	0.0195232	1.37056	7.8e-05	Both_UP
BIN2	0.870903	0.00272962	1.37006	6.11e-06	Both_UP
EIF4EBP1	1.32614	4.11e-06	1.36949	7.11e-07	Both_UP
OLFML2A	1.79655	0.00309452	1.36928	0.00275161	Both_UP
GNG10	0.980043	0.000104563	1.36829	2.71e-06	Both_UP
NFKBIE	1.3056	0.00020025	1.36574	2.77e-07	Both_UP
ALDH3B1	1.54392	0.00112896	1.36409	0.00304161	Both_UP
APOC1	2.12569	0.000210491	1.3628	0.000170276	Both_UP
ZC3HAV1L	0.735122	0.00033336	1.36224	5.67e-09	Both_UP
PLCB4	1.1789	0.000595296	1.36188	0.00139797	Both_UP
IRAK4	0.89575	0.0494311	1.36126	1.12e-08	Both_UP
TAP1	1.73221	9.16e-05	1.36095	2.46e-08	Both_UP
GZMK	2.05558	0.00216614	1.36074	0.000322461	Both_UP
APOC4	1.89487	0.00271695	1.35958	0.00335154	Both_UP
INHBC	1.29071	0.0245129	1.35898	0.0228238	Both_UP
FBXO17	1.24561	0.026611	1.35749	0.00242021	Both_UP
B2M	1.56561	3.01e-07	1.35707	6.38e-12	Both_UP
SERPINH1	1.0948	1.07e-06	1.35649	1.32e-10	Both_UP
LCP1	1.23891	0.000152673	1.35485	1.54e-08	Both_UP
RARRES2	0.902218	0.00505475	1.35447	0.00457799	Both_UP
FCGR1A	2.87344	0.000765489	1.35431	2.66e-07	Both_UP
IGHG4	1.46116	0.000125849	1.35246	9.28e-05	Both_UP
F12	1.91136	0.000660085	1.35217	0.00113035	Both_UP
SNU13	0.313535	0.0324723	1.35102	0.000278326	Both_UP
VIM	1.27745	7.82e-11	1.34836	3.34e-13	Both_UP
IFI16	0.978923	2.3e-10	1.34808	2.88e-09	Both_UP
ASNS	0.219678	0.00100622	1.34689	0.000216717	Both_UP
MX2	1.12963	0.000118768	1.34677	1.65e-07	Both_UP
IGKV1D-33	2.13401	0.00120529	1.34402	0.00380613	Both_UP
IGLV1-44	2.03898	0.000655977	1.34353	0.00021563	Both_UP
APOBR	0.512866	0.00575033	1.34069	1.12e-06	Both_UP
TNFSF12-TNFSF13;TNFSF12;TNFSF13;TNFSF13	1.41696	0.000170217	1.33785	0.0162019	Both_UP
MAP7D2	1.10605	0.00339238	1.33542	0.00962681	Both_UP
ISG15	1.24615	7.65e-06	1.32995	8.32e-08	Both_UP
VWF	2.10993	1.29e-05	1.32661	8.68e-10	Both_UP
LIMD2	1.49138	0.0040527	1.32458	6.62e-08	Both_UP
EVI2B	0.579749	0.0431218	1.32433	6.6e-06	Both_UP
SH3BP5L	0.476865	1.26e-06	1.30826	0.000503841	Both_UP
PTPN6	1.50622	0.000423654	1.30634	1.04e-08	Both_UP
HLA-F	1.44502	0.000286552	1.3061	3.5e-08	Both_UP
VAV1	1.50286	0.00139934	1.30311	2.44e-06	Both_UP
PGK1	0.834283	5.8e-08	1.30173	1.2e-07	Both_UP
NMI	1.07644	6.98e-06	1.30168	0.0001163	Both_UP
ALDOA	1.86334	0.000245125	1.30048	0.0100196	Both_UP
STK10	0.881797	0.000420656	1.30037	4.32e-08	Both_UP
ITGAL	1.55639	0.00090653	1.3002	5.38e-08	Both_UP
COL22A1	0.510568	0.00387515	1.30015	0.0203111	Both_UP
EGFR	0.774456	0.00247618	1.28958	7.28e-08	Both_UP
HSD17B11	1.35119	6.36e-05	1.28603	1.76e-07	Both_UP
DGKZ	1.15118	0.000595185	1.28541	1.61e-05	Both_UP
P3H1	0.847929	0.000787688	1.28438	1.7e-06	Both_UP
IGKV2-24	1.02244	0.00644894	1.28385	0.00026522	Both_UP
CORO7	1.54947	9.04e-05	1.27996	4.59e-09	Both_UP
PGAM1	0.521935	0.00040064	1.27835	5.41e-07	Both_UP
IGHV1OR15-1	2.24073	0.0173559	1.27791	0.0127537	Both_UP
APOL3	1.51007	0.000148845	1.27345	0.000493977	Both_UP
LGALS3	0.915129	0.000169498	1.27273	4.51e-07	Both_UP
LMNB1	0.774015	6.68e-07	1.27254	1.63e-09	Both_UP
SYTL2	0.782924	0.00883761	1.2689	1.58e-05	Both_UP
ALOX5	1.81532	0.00178729	1.26854	6.56e-05	Both_UP
CEP170	0.344854	0.00724583	1.26796	4.55e-08	Both_UP
PREX1	0.898827	0.000134828	1.2671	9.14e-07	Both_UP
LSP1	1.01459	0.00415863	1.26613	3.62e-06	Both_UP
CRLF3	2.00475	0.0149186	1.26538	7.37e-05	Both_UP
IGHG2	1.4311	0.00046352	1.26464	0.000501326	Both_UP
FBLN1	1.083	0.00405696	1.2641	0.00573315	Both_UP
SCD	1.09601	0.00607382	1.26269	0.00186132	Both_UP
IGLV6-57	1.72838	0.00334098	1.26003	0.0269805	Both_UP
PSTPIP2	0.725709	0.0145698	1.2587	9.71e-06	Both_UP
C4BPB	1.24031	0.00373809	1.25511	0.000729093	Both_UP
SIPA1	1.13679	0.000370046	1.2535	4.16e-11	Both_UP
DEF6	0.964128	0.000819551	1.25228	7.82e-09	Both_UP
CP	1.81191	0.000197502	1.24907	7.79e-05	Both_UP
FLNC	1.15686	0.0343909	1.24885	0.00994946	Both_UP
C8B	2.31296	0.000191674	1.24807	0.00153615	Both_UP
F13A1	2.19705	0.000527661	1.24798	5.2e-05	Both_UP
ITGA2B	1.61079	0.000390073	1.24434	0.021215	Both_UP
SAMHD1	1.41238	1.46e-06	1.24323	9.92e-08	Both_UP
C4BPA	1.33933	0.00287889	1.24114	0.0006857	Both_UP
NUDT1	1.09867	0.0437036	1.23823	0.00371745	Both_UP
SPARCL1	2.10325	0.00212413	1.23717	3.38e-07	Both_UP
ANTXR1	1.86516	0.000574635	1.22895	0.00242853	Both_UP
FMOD	2.22941	0.000751386	1.22878	0.0252436	Both_UP
CDH13	0.720868	0.000559587	1.22744	2.73e-05	Both_UP
UGDH	1.0625	0.000175421	1.22707	4.35e-05	Both_UP
INPP5D	1.34361	0.00421097	1.22539	8.3e-09	Both_UP
HCLS1	1.19355	6.04e-05	1.22408	4.71e-07	Both_UP
KRT73	1.44771	0.0139909	1.22111	0.0159124	Both_UP
HPCAL1	1.66262	0.00643231	1.22028	2.68e-10	Both_UP
MCM4	0.934715	7.28e-05	1.21893	3.78e-05	Both_UP
CPN1	1.50043	0.00201159	1.21816	0.000240896	Both_UP
ITPRIP	1.26836	0.0184607	1.21813	4.7e-09	Both_UP
IL16	1.28085	0.000673497	1.21768	3.84e-06	Both_UP
CLSTN1	0.91704	0.0177053	1.21734	0.00531545	Both_UP
SERPINB8	1.07855	6.87e-07	1.21512	4.06e-08	Both_UP
PKN1	0.924586	0.000159056	1.2147	8.61e-06	Both_UP
EFHD2	0.691927	0.000688133	1.21399	1.72e-08	Both_UP
GBP4	1.26549	0.000278763	1.21271	5.37e-07	Both_UP
LUM	2.69275	0.000650967	1.21124	0.00221167	Both_UP
NOP53	1.02908	0.00965598	1.21029	8.51e-05	Both_UP
DHRSX	0.364552	0.00173606	1.20903	0.00131498	Both_UP
DAGLB	1.41134	0.00367221	1.20441	4.23e-08	Both_UP
GC	1.84313	0.000549265	1.20416	0.000433793	Both_UP
UAP1	0.8074	0.00218757	1.20411	5.37e-09	Both_UP
HSPB8	1.09632	3.63e-07	1.20376	5.2e-07	Both_UP
AHSG	1.73667	0.000234045	1.20313	0.000339874	Both_UP
SEPTIN5	0.635526	1.9e-05	1.20284	1.63e-06	Both_UP
EIF4E3	0.761483	0.0177824	1.20266	1.53e-06	Both_UP
IGKV1-17	1.5986	0.00534871	1.20251	0.000141535	Both_UP
S100A10	0.59664	0.000711181	1.20103	2.56e-06	Both_UP
PTGS1	1.95787	0.016867	1.19579	3.55e-06	Both_UP
GIMAP4	0.718654	0.000374461	1.19553	2.74e-08	Both_UP
HSPA13	1.14788	0.000400863	1.19308	0.000164265	Both_UP
HLA-DQA1	2.19599	0.00757972	1.19294	0.0472835	Both_UP
SELL	1.50558	0.00468624	1.19166	0.00025502	Both_UP
DOK2	1.14871	0.0232159	1.19106	0.00142884	Both_UP
HABP2	1.83024	0.0106926	1.18993	0.000103861	Both_UP
GUK1	1.00329	0.0183557	1.18985	2.68e-08	Both_UP
CFH	1.81001	0.0132131	1.18768	0.000720571	Both_UP
HLA-E	0.569722	0.0241952	1.1864	2.3e-09	Both_UP
EDIL3	1.59203	0.0180571	1.18464	0.044557	Both_UP
STK4	1.23938	0.00129938	1.18388	5.29e-08	Both_UP
HLA-DRB4	1.0352	0.000275239	1.18374	9.42e-06	Both_UP
GPX8	0.841179	0.00592274	1.18333	1.96e-07	Both_UP
C18orf63	0.462866	0.0312831	1.18295	0.00257032	Both_UP
KIF2A	0.918018	2.93e-05	1.18119	0.000100054	Both_UP
SHBG	1.69706	0.00611413	1.18074	0.00702183	Both_UP
IGLV5-45	0.94846	0.0224605	1.17635	0.0100152	Both_UP
HLA-DPB1	1.16686	0.00694298	1.1761	0.000185387	Both_UP
EOGT	1.25492	0.00314576	1.17551	1.34e-06	Both_UP
BID	0.605266	0.002383	1.17224	1.53e-05	Both_UP
PLCH1	1.37099	0.000110018	1.17142	2.15e-05	Both_UP
KLKB1	1.49788	0.000598269	1.17116	0.00119439	Both_UP
ABI3	0.456804	0.0220045	1.17108	4.23e-07	Both_UP
AIF1	0.874289	0.000342717	1.17104	3.34e-06	Both_UP
RAB3D	1.55491	0.0105334	1.17095	0.00147807	Both_UP
PPP1R18	1.12179	0.000200069	1.17043	9.44e-10	Both_UP
LGALS4	0.49751	0.0222167	1.17023	0.0348283	Both_UP
CLEC14A	0.936171	0.00377178	1.16874	0.000119772	Both_UP
LAMA4	1.05397	3.73e-05	1.16757	5.2e-10	Both_UP
PFN1	0.984245	0.000673349	1.16743	2.75e-08	Both_UP
TLR3	1.35359	0.000597749	1.16264	3.89e-06	Both_UP
RCC1	1.08345	0.0012514	1.16113	9.65e-08	Both_UP
RGS10	1.33519	2.03e-05	1.15917	3.37e-06	Both_UP
CPOX	1.59943	0.0159692	1.15901	2.78e-07	Both_UP
CSK	1.14509	1.06e-08	1.15654	1.16e-13	Both_UP
GDF15	0.765521	0.000141638	1.15597	0.0108683	Both_UP
LGALS1	0.974589	4.41e-15	1.15513	6.23e-15	Both_UP
PTER	1.53187	0.00451596	1.15111	0.00132353	Both_UP
GNL3L	1.48444	0.00263036	1.1484	0.000491694	Both_UP
GIMAP1-GIMAP5	0.844601	0.000806574	1.14833	8.96e-10	Both_UP
OGFRL1	1.12417	0.0385129	1.14526	0.000637681	Both_UP
HRG	1.81532	0.000199998	1.14488	0.0016729	Both_UP
RCSD1	0.434937	0.0307265	1.14363	3.53e-06	Both_UP
RNASET2	0.6752	0.0263335	1.13852	0.00339149	Both_UP
APOA1	1.90653	0.00107764	1.13843	0.00324481	Both_UP
IGLV3-9	2.32497	0.0469658	1.13626	6.92e-05	Both_UP
PSMB8	1.23003	4.98e-05	1.1358	8.5e-10	Both_UP
SOAT1	0.80689	0.000370779	1.13434	1.03e-06	Both_UP
GIMAP1	0.858964	8.77e-05	1.13105	1.03e-07	Both_UP
C8A	2.22987	0.000139965	1.12811	0.00120874	Both_UP
RNF149	1.05992	0.00262848	1.12221	6.7e-05	Both_UP
GMIP	1.79568	0.00765573	1.11873	0.000975625	Both_UP
JUN	0.455803	1.74e-06	1.11609	0.0101697	Both_UP
FHL1	0.857507	0.000955134	1.11367	0.00172023	Both_UP
METTL26	0.586142	0.000796034	1.11284	7.19e-06	Both_UP
ALB	2.74159	0.000162966	1.11057	0.00125213	Both_UP
LILRB1	1.56604	0.0076123	1.10997	0.000185493	Both_UP
HSPB2-C11orf52;HSPB2	0.716428	0.0295487	1.10895	0.0111767	Both_UP
PLEKHF1	1.09663	0.000129132	1.10809	0.000363969	Both_UP
OSTF1	1.09527	0.00306443	1.10719	1.12e-06	Both_UP
GBP2	0.93326	0.000170173	1.10697	4.73e-07	Both_UP
STING1	1.10258	3.67e-05	1.10693	3.19e-06	Both_UP
LRRC20	0.748636	0.000229523	1.10578	1.38e-05	Both_UP
ARAP1	1.00708	0.0233814	1.10489	0.000943854	Both_UP
RASSF5	1.02365	0.0470042	1.10073	0.00059475	Both_UP
FYB1	1.16789	0.000641885	1.09874	5.59e-07	Both_UP
STBD1	0.9409	0.000270762	1.09825	7.72e-06	Both_UP
P2RX4	0.90873	0.000257847	1.09792	9.4e-09	Both_UP
CD48	0.984288	0.0039935	1.09549	8.19e-06	Both_UP
MLKL	1.11659	0.00173254	1.08922	0.000230832	Both_UP
TF	1.85129	0.000591921	1.08793	0.00137802	Both_UP
MOB3A	1.01992	0.000519183	1.08582	5.27e-06	Both_UP
CASP3	0.85067	0.0287246	1.08464	1.11e-07	Both_UP
C4A	1.62765	0.00463729	1.08271	0.00703808	Both_UP
MAPRE2	0.995932	0.000160145	1.07779	1.5e-08	Both_UP
FEN1	0.999547	0.0008615	1.07535	1.54e-07	Both_UP
GNL2	0.963092	0.00310962	1.07155	1.14e-07	Both_UP
DCTPP1	1.31239	0.00098004	1.07114	2.53e-06	Both_UP
IGHV2-26	2.06247	0.00602483	1.07034	0.01279	Both_UP
APMAP	0.959508	0.0089112	1.06751	6.1e-05	Both_UP
IFIH1	0.812263	0.00122963	1.06622	0.00855032	Both_UP
PRUNE2	0.920228	8.04e-05	1.06312	1.19e-06	Both_UP
PDK1	1.19965	0.00269108	1.06246	1.91e-07	Both_UP
MAP7D3	0.342414	0.0457567	1.06201	0.00296483	Both_UP
STOM	2.061	0.0134941	1.06165	0.0005463	Both_UP
HTATIP2	1.6568	0.000257227	1.05924	0.000877386	Both_UP
NR2C2AP	1.58021	0.0017728	1.0592	2.11e-06	Both_UP
SETD7	0.49345	0.000945046	1.05703	1.37e-05	Both_UP
STAT1	0.871141	0.0141838	1.0551	0.000507346	Both_UP
SAA4	1.31159	0.00597693	1.05447	0.000963278	Both_UP
FKBP11	0.78653	0.0150194	1.05408	0.0139434	Both_UP
C9	2.60217	0.000201301	1.05319	0.0029801	Both_UP
DOCK4	1.22467	0.00253206	1.05116	4.59e-05	Both_UP
GYS1	1.82152	0.0156854	1.04992	3.72e-13	Both_UP
ARHGEF1	1.02112	0.000137231	1.04912	2.41e-12	Both_UP
GJA1	1.28581	0.0134076	1.04862	0.00127848	Both_UP
SQSTM1	0.579722	4.49e-05	1.04769	5.29e-05	Both_UP
BYSL	0.992574	0.000201261	1.04696	2.77e-08	Both_UP
MCM5	0.930956	7.72e-05	1.04652	5.17e-06	Both_UP
ANXA2	0.65489	0.00026699	1.04588	1.78e-09	Both_UP
SCARB1	1.82796	0.0169538	1.04285	6.43e-07	Both_UP
HLA-DRB1	2.25502	2.46e-05	1.04098	0.000526019	Both_UP
C8G	2.41504	0.000317678	1.03993	0.000659909	Both_UP
TRAF3IP3	1.43006	0.000251066	1.03943	0.00118575	Both_UP
PLXDC2	0.903291	0.00150667	1.03606	3.85e-06	Both_UP
CFI	1.63957	0.00118288	1.03451	0.00238524	Both_UP
FAT1	0.968446	0.000362056	1.03355	4.58e-05	Both_UP
GBP5	1.1001	0.0114624	1.0319	5.8e-05	Both_UP
RUNX3	1.44871	0.00387133	1.03149	0.00048161	Both_UP
RAB44	1.00232	0.0169419	1.03101	0.00200944	Both_UP
DUSP23	0.791017	2.49e-05	1.02785	0.0024983	Both_UP
ACAN	2.00762	2.78e-05	1.02776	0.00539536	Both_UP
TPI1	0.401828	0.00176881	1.02737	1.3e-05	Both_UP
CD276	1.50233	0.00389278	1.02545	0.0010047	Both_UP
H3C1	0.373541	0.0383524	1.0243	9.83e-06	Both_UP
MMRN1	3.39338	0.00645516	1.02041	6.07e-13	Both_UP
RRP8	0.802419	0.0022601	1.02036	5.78e-05	Both_UP
SNX33	1.33305	0.00230698	1.01939	5.42e-06	Both_UP
CPNE2	1.12911	0.00397866	1.01937	4.87e-06	Both_UP
MPI	0.311834	0.0480194	1.01816	0.000423518	Both_UP
C2	1.59387	0.00124368	1.01692	0.00152399	Both_UP
PECAM1	0.637278	1.32e-06	1.01501	5.96e-06	Both_UP
MAN1A1	0.94354	0.0152235	1.01161	0.0436334	Both_UP
CD5	1.0014	0.00592274	1.00606	0.00300899	Both_UP
ANGPT2	1.65242	0.0388386	1.00413	0.00792117	Both_UP
CRTAP	0.728799	0.0295158	1.00323	2.57e-06	Both_UP
MGLL	1.1414	0.0051941	1.00264	1.19e-05	Both_UP
IFIT2	0.693028	0.000791005	1.00205	4.56e-07	Both_UP
DYSF	0.857834	0.000797896	1.00177	6.04e-07	Both_UP
CD68	1.14819	0.0422562	1.00172	1.88e-07	Both_UP
CLEC3B	2.59896	0.00591626	1.00118	4.52e-05	Both_UP
NSA2	1.25666	0.0081032	0.99929	0.00133982	Both_UP
NAGK	1.17668	1.7e-07	0.989367	3.64e-11	Both_UP
C4B	1.45064	0.000707019	0.985419	0.000595881	Both_UP
A2M	1.15536	0.00157648	0.982075	0.00051213	Both_UP
C1QTNF3	1.90297	0.00647108	0.981702	6.08e-05	Both_UP
SLC27A3	0.606429	0.00381807	0.981649	1.34e-06	Both_UP
ABHD5	0.438195	0.0014417	0.975309	0.00166672	Both_UP
HSPB1	0.352941	0.000253277	0.974269	2.23e-06	Both_UP
PGM3	0.680007	4.95e-05	0.973189	4e-08	Both_UP
IGHV1-2	1.35284	0.000536467	0.968156	0.000200917	Both_UP
TNIP1	0.821328	0.000947573	0.9666	3.9e-06	Both_UP
PYCR2	0.912561	0.00437879	0.966395	0.00289546	Both_UP
KIAA0930	0.973362	7.72e-05	0.966143	1.48e-05	Both_UP
PRSS23	1.76067	0.000873086	0.965668	0.0363516	Both_UP
ORM2	1.90272	0.00100699	0.965305	0.00287183	Both_UP
ABCD1	0.992113	0.000499089	0.965172	0.00043455	Both_UP
APOA2	1.61342	0.000467341	0.963244	0.00139896	Both_UP
ABI3BP	1.04733	0.00162843	0.962671	0.0174108	Both_UP
YARS1	0.846354	4.03e-05	0.960931	7.54e-10	Both_UP
ARHGEF2	0.784911	0.000248974	0.957173	8.82e-11	Both_UP
IGLL1	1.32009	0.00902481	0.956772	0.0201859	Both_UP
TPP2	0.717618	0.00338819	0.956448	0.00115867	Both_UP
ADPGK	0.972684	8.74e-05	0.956138	1.39e-09	Both_UP
CXCL12	1.78302	0.000327611	0.955095	0.0179005	Both_UP
SERPINA10	1.85282	0.0124554	0.954902	0.00822093	Both_UP
NOP16	1.07978	0.000187002	0.954509	0.000132144	Both_UP
FADD	0.480225	0.000896864	0.952755	3.58e-06	Both_UP
S100A11	0.652491	9.12e-05	0.951924	5.2e-10	Both_UP
C6	2.16867	0.000181945	0.950499	0.00224486	Both_UP
MYOF	0.661391	0.00551559	0.946567	0.0025969	Both_UP
BMP2K	0.51531	0.00930377	0.946067	2.53e-05	Both_UP
MVP	1.07281	5.92e-06	0.943823	3.54e-07	Both_UP
KNG1	1.86603	0.0024686	0.942448	0.00660627	Both_UP
APOA4	1.54874	0.00351879	0.941541	0.00236857	Both_UP
KIAA1671	0.371773	0.00485345	0.940503	7.43e-06	Both_UP
NOTCH3	0.896771	0.00914927	0.936299	0.042835	Both_UP
TPK1	0.583973	0.00429448	0.933971	1.62e-05	Both_UP
MMP1	1.41135	0.0359293	0.931877	0.00296402	Both_UP
GCLM	1.84462	0.0422845	0.931381	0.000120058	Both_UP
PZP	0.276555	0.0292696	0.931374	0.0091902	Both_UP
RRS1	0.596935	0.00198524	0.930546	0.00362298	Both_UP
RAP2B	1.44397	0.000228535	0.93001	4.01e-09	Both_UP
GRB10	0.426864	0.0132496	0.929574	0.0013865	Both_UP
GNB1L	0.242591	0.0168724	0.927358	0.002382	Both_UP
DOCK8	1.11355	0.000184541	0.926085	2.18e-09	Both_UP
HS2ST1	0.605471	0.0117569	0.922157	0.01012	Both_UP
VSIR	0.872012	0.0290224	0.922082	0.00484891	Both_UP
ZNF593	1.31209	0.00892035	0.91933	0.00426671	Both_UP
HPX	1.84216	0.00314845	0.919248	0.00854408	Both_UP
RRP15	0.557543	0.00391781	0.919018	4.12e-05	Both_UP
AFM	1.80479	0.00235345	0.918697	0.00712998	Both_UP
FAM114A1	0.624481	0.000797384	0.917121	1.7e-09	Both_UP
P3H2	1.02713	0.00631861	0.916464	0.000751178	Both_UP
TUBB	0.561301	7.05e-09	0.913962	5.76e-14	Both_UP
PDIA5	1.06754	0.00643152	0.913535	2.48e-07	Both_UP
GZMA	1.47976	0.00306041	0.913446	0.00012068	Both_UP
PDIA4	0.530712	7.37e-05	0.913247	0.0168407	Both_UP
CNDP2	0.380607	0.0129875	0.911777	0.0121987	Both_UP
C11orf98	0.719966	0.00756803	0.911737	4.55e-05	Both_UP
LRMDA	1.03871	0.00032908	0.911203	4.98e-07	Both_UP
GIT2	0.5752	7.3e-05	0.910664	1.47e-08	Both_UP
ABCC3	1.45666	0.00280635	0.909237	1.68e-05	Both_UP
FOLR2	1.64351	2.07e-05	0.908825	0.000382892	Both_UP
PARP14	0.482269	0.0443474	0.907605	2.55e-05	Both_UP
ITIH4	1.49067	0.00172844	0.906954	0.0126647	Both_UP
HLA-DQB1	1.43204	0.0219033	0.90433	0.0101821	Both_UP
OGA	0.570485	0.00180934	0.903908	2.98e-07	Both_UP
LRRK2	0.386372	0.0165093	0.899928	0.000175837	Both_UP
PTPRJ	0.879167	0.0330542	0.899866	0.0112149	Both_UP
ARPC1B	0.698379	4.6e-05	0.898872	2.77e-09	Both_UP
MASP1	1.42089	0.0266146	0.897856	0.00414898	Both_UP
CYRIB	0.933529	0.000430713	0.897363	1.43e-07	Both_UP
RNASEH2A	0.853577	0.0108512	0.897078	1.84e-07	Both_UP
SMCHD1	0.723859	0.0362401	0.895264	0.000767905	Both_UP
KRT2	0.495013	0.0195872	0.888297	0.0434853	Both_UP
ARHGEF6	0.952248	0.000229121	0.887723	2.11e-07	Both_UP
CXorf38	0.930658	0.0178918	0.887532	0.000155376	Both_UP
NIBAN1	1.05793	7.92e-06	0.886864	7.71e-05	Both_UP
PKP3	1.30521	0.0208498	0.884044	0.00864975	Both_UP
PLEKHA2	0.95696	0.000280542	0.883054	3.49e-07	Both_UP
PGM2L1	1.4545	0.00528838	0.881262	1.14e-05	Both_UP
EIF1AD	0.585961	0.0150485	0.881154	0.00015142	Both_UP
PTK2B	1.1481	0.0377104	0.878744	0.00630242	Both_UP
PARP10	0.61562	0.00298752	0.878258	3.27e-05	Both_UP
WIPF1	0.961203	0.00444899	0.877761	3.81e-06	Both_UP
TGM2	1.37474	0.00134623	0.876712	8.79e-13	Both_UP
SLFN5	0.720395	0.000591118	0.876651	7.95e-07	Both_UP
CD109	0.269388	0.000705137	0.876087	0.0126602	Both_UP
MYO9B	0.658439	6.85e-07	0.875515	2.26e-06	Both_UP
TNFAIP6	0.437168	0.00257052	0.87446	0.000322491	Both_UP
CYP2J2	1.39438	0.00470172	0.872689	4.85e-06	Both_UP
H1-3	0.932317	1.24e-05	0.870439	6.71e-06	Both_UP
GFPT1	1.12129	0.000609521	0.870259	1.09e-08	Both_UP
IFIT3	0.753969	0.000822483	0.868333	4.37e-06	Both_UP
FBXL8	0.652052	0.0123395	0.868013	0.0013488	Both_UP
CDK4	1.17182	0.0448821	0.867761	0.00823735	Both_UP
SAG	1.94337	0.000337057	0.86766	0.0475521	Both_UP
CFP	1.03531	0.00154746	0.863461	0.00201309	Both_UP
CHRAC1	0.208032	0.0304437	0.863069	0.0157724	Both_UP
ANKRD44	0.795638	0.00380186	0.863021	0.000144095	Both_UP
MRTO4	1.03832	0.000540924	0.860577	8.56e-06	Both_UP
CAPZA1	0.779229	4.34e-08	0.8595	7.56e-14	Both_UP
RSL1D1	0.696748	0.0016288	0.856606	7.83e-06	Both_UP
RCN1	0.528179	0.000287454	0.855094	9.82e-07	Both_UP
ESM1	2.47123	0.0130495	0.851756	0.0304607	Both_UP
ORM1	1.59241	0.00154803	0.850899	0.00258059	Both_UP
MMRN2	1.10309	0.00111162	0.850647	4.27e-06	Both_UP
OAS3	1.16316	3.14e-05	0.848413	4.77e-07	Both_UP
PHYKPL	0.885292	0.00134136	0.848306	2.14e-05	Both_UP
RCC2	0.583521	0.000502355	0.84796	7.36e-08	Both_UP
CAV1	0.407923	0.0052662	0.846136	3e-06	Both_UP
C7	2.1349	0.000215756	0.844998	0.0112011	Both_UP
ANKRD31	1.33471	2.33e-05	0.842891	1.28e-08	Both_UP
TMTC3	0.264549	0.00303417	0.838557	3.1e-05	Both_UP
CD70	2.53962	0.0330549	0.83601	2.57e-07	Both_UP
PHKB	1.45725	0.0272744	0.834134	1.26e-08	Both_UP
CMPK2	0.622393	0.00331133	0.833343	2.63e-05	Both_UP
XPNPEP1	0.802219	0.000387311	0.832586	7.19e-06	Both_UP
RAPGEF2	0.479046	0.000386909	0.832081	4.23e-06	Both_UP
RBM28	0.555243	8.63e-05	0.830166	3.8e-06	Both_UP
LRG1	1.71512	0.00601309	0.829577	0.00913421	Both_UP
COL21A1	1.88225	0.00856751	0.828993	1.29e-05	Both_UP
STAT2	0.527745	0.00973791	0.828807	0.000985467	Both_UP
AMPD2	0.504692	0.00232677	0.828306	5.14e-07	Both_UP
NOB1	1.14212	0.000160708	0.828059	6.76e-05	Both_UP
DOK1	0.958056	0.000380836	0.825455	4.2e-05	Both_UP
VWA1	0.724886	9.37e-05	0.824225	3.91e-06	Both_UP
PSMD10	0.931849	0.00167269	0.823182	2.04e-10	Both_UP
RPS6KB1	0.786229	0.000443767	0.822513	0.00208864	Both_UP
LYSMD2	0.585787	0.00352318	0.820133	0.00108736	Both_UP
NCOR2	0.272378	0.000208965	0.818178	3.17e-05	Both_UP
INSR	0.597933	0.00351863	0.817324	8.07e-05	Both_UP
C1S	1.15998	0.00709615	0.81687	0.00239762	Both_UP
WWC3	0.385379	0.0110999	0.815026	0.00033984	Both_UP
FSCN1	0.889637	1.13e-05	0.815023	8.53e-09	Both_UP
INF2	0.662128	0.000359398	0.814991	0.000674029	Both_UP
PNO1	0.60119	0.000805193	0.814895	4.5e-05	Both_UP
MSR1	1.48046	0.00162595	0.814685	0.000204436	Both_UP
EBNA1BP2	0.886456	0.00590438	0.814078	0.000254359	Both_UP
OAS1	0.781704	0.00237913	0.813246	0.00545777	Both_UP
H6PD	1.28311	0.00133303	0.812938	2.23e-09	Both_UP
DDX54	0.518675	0.0431507	0.812759	0.000250849	Both_UP
DARS1	0.50309	0.00612726	0.810018	1.02e-06	Both_UP
CRYBG1	0.251916	0.0450715	0.808659	0.000495893	Both_UP
TMEM123	0.653429	0.0110881	0.80763	9.48e-08	Both_UP
SERPINA1	2.36276	0.00958943	0.807438	0.00773778	Both_UP
TNFAIP8	0.590717	1.7e-06	0.805851	9.78e-13	Both_UP
HAVCR2	1.4185	0.0033465	0.805767	0.0138291	Both_UP
ABLIM3	0.524408	0.00143938	0.8056	0.000363351	Both_UP
BTN2A1	0.503935	0.017631	0.804695	0.00156834	Both_UP
PPAT	0.746978	0.00119897	0.804464	3.97e-06	Both_UP
JPT2	0.470313	0.0050817	0.803503	4.22e-05	Both_UP
DTX3L	0.543911	0.000868391	0.800548	0.000444536	Both_UP
PEA15	0.339185	0.000398991	0.800102	8.83e-06	Both_UP
SLFN11	0.972281	0.00284279	0.799809	0.000215474	Both_UP
LBP	0.969034	0.0175748	0.795138	0.00455055	Both_UP
BST1	0.842254	0.0388042	0.795106	0.00667627	Both_UP
LNPK	0.265847	0.0187032	0.7947	4.5e-08	Both_UP
PDIA3	0.342971	0.000139183	0.794209	7e-05	Both_UP
CALU	0.776997	1.49e-05	0.793584	5.55e-07	Both_UP
DIAPH1	0.693411	0.00106875	0.792318	3.45e-06	Both_UP
SRPRA	0.474007	0.0265445	0.791767	3.27e-05	Both_UP
PLIN3	0.653293	0.000563836	0.790778	8.74e-09	Both_UP
ASPN	1.90663	0.000247323	0.790101	0.0213022	Both_UP
SEPTIN9	0.398829	0.00115867	0.789007	6.05e-09	Both_UP
GOLGA3	0.324294	0.00349378	0.788711	3.08e-05	Both_UP
SERPINA6	1.19518	0.00302612	0.783919	0.00173028	Both_UP
IMPDH2	0.573321	0.000188406	0.783574	8.3e-10	Both_UP
STK39	1.2746	0.00902317	0.783034	1.48e-08	Both_UP
RPL7L1	0.77144	0.00197658	0.781784	4.25e-05	Both_UP
GSDMD	0.764969	0.000155897	0.779867	1.3e-05	Both_UP
RPF2	0.56382	0.00495803	0.778582	0.00837289	Both_UP
BOLA2	0.704082	0.00292221	0.776614	1.56e-06	Both_UP
ENTPD1	1.08249	8.74e-05	0.776595	7.68e-06	Both_UP
CAMK1D	1.43499	0.000512654	0.774954	0.00303303	Both_UP
DOCK10	0.698165	1.08e-06	0.773419	0.000168079	Both_UP
ADPRS	0.680733	0.000442873	0.772357	7.15e-07	Both_UP
ANXA5	0.438511	9.43e-05	0.770653	3.2e-10	Both_UP
KREMEN2	2.12525	0.00113163	0.769652	0.0317679	Both_UP
C5	1.69718	0.000670307	0.769401	0.0122152	Both_UP
IL18	1.21916	1.45e-05	0.768661	4.14e-05	Both_UP
PMM2	0.937255	2.17e-06	0.764386	6.11e-09	Both_UP
NIFK	0.684681	0.00466687	0.762779	1.64e-05	Both_UP
DDX10	0.747172	0.0348871	0.761748	0.00017941	Both_UP
MICAL3	0.717444	0.0144801	0.758901	2.81e-06	Both_UP
AGL	0.957565	0.00941212	0.758061	1.91e-06	Both_UP
AGT	1.1131	0.0116569	0.75733	0.00204359	Both_UP
FAS	0.888082	0.00049845	0.754571	9.37e-05	Both_UP
CORO1C	0.50593	1.43e-05	0.753066	9.1e-06	Both_UP
MON1A	0.126095	0.00103884	0.752553	1.18e-06	Both_UP
MCAM	1.01699	0.00013152	0.751703	0.00122963	Both_UP
UBA6	0.674115	0.000847385	0.750622	0.000118693	Both_UP
PYCR1	1.24332	0.00979273	0.747186	0.00494877	Both_UP
MLIP	0.0700263	0.0413797	0.745077	0.00546545	Both_UP
EGLN1	0.00538695	0.0100419	0.742306	0.000197385	Both_UP
WDR55	1.01645	0.0213899	0.742055	0.00537225	Both_UP
NUDCD3	0.646917	0.00266993	0.740862	0.000377836	Both_UP
ASPH	0.343395	0.00829766	0.740591	3.99e-08	Both_UP
SURF6	0.719052	0.0120222	0.740458	0.000120283	Both_UP
HSP90B1	0.525391	1.26e-08	0.740404	2.46e-06	Both_UP
HLA-DRA	1.53504	9.13e-08	0.74004	4.51e-07	Both_UP
OTULIN	0.77617	0.000394942	0.739994	1.56e-05	Both_UP
TRIM21	0.914406	0.00160138	0.735352	0.000102645	Both_UP
TPSAB1;TPSB2;TPSAB1	1.33446	0.000675582	0.735336	0.0142278	Both_UP
FTL	2.7714	6.81e-05	0.734432	2e-06	Both_UP
CCN1	1.96787	0.0246182	0.733556	0.00422508	Both_UP
VASP	0.598648	0.0248241	0.733471	1.27e-07	Both_UP
CD180	0.853743	0.0106362	0.732899	0.00111896	Both_UP
SERPINA3	1.45915	0.00137784	0.731981	0.00185261	Both_UP
APOH	1.31811	0.00288419	0.731598	0.0112846	Both_UP
HLA-G	0.696857	0.00824968	0.731466	0.0100718	Both_UP
PRPS1	1.24678	0.00181161	0.730659	6.71e-08	Both_UP
APOF	1.43714	0.020945	0.727899	0.0131593	Both_UP
SH3GLB1	0.523134	0.000100881	0.726282	1.96e-08	Both_UP
SH3BGRL3	0.486506	0.00108545	0.72474	3.61e-08	Both_UP
SEMA5B	0.817215	0.0473326	0.724108	1.24e-07	Both_UP
CBL	0.685225	0.00188039	0.721994	0.000185267	Both_UP
ARL2BP	0.714076	0.031207	0.718922	6.5e-07	Both_UP
OGFR	0.639891	0.000724252	0.71644	7.68e-07	Both_UP
IGHM	0.771717	0.0497954	0.713758	0.0427201	Both_UP
HLA-DPA1	1.70431	0.00740686	0.711461	0.00503042	Both_UP
ANK1	2.89005	0.0430427	0.710477	0.00451161	Both_UP
PFKL	0.318372	0.0049576	0.709331	0.000194787	Both_UP
RBM19	0.717644	0.00187166	0.707697	0.000150854	Both_UP
SRGAP2	0.144778	0.010613	0.706902	0.000135936	Both_UP
RAC1	0.756706	0.00187765	0.704953	2.1e-08	Both_UP
SERPINA7	1.73666	0.00457749	0.704468	0.0155585	Both_UP
POF1B	0.99341	0.0214282	0.704296	0.0173677	Both_UP
TWF2	0.86798	4.71e-05	0.701868	1.59e-08	Both_UP
CIAO2A	0.762474	0.0235456	0.701619	0.0263911	Both_UP
POLD2	0.459971	0.00905866	0.699972	0.0200063	Both_UP
UBA5	0.43488	0.0472572	0.69946	3.15e-05	Both_UP
ARHGAP1	0.750605	7.88e-05	0.697996	2.86e-09	Both_UP
CCDC86	0.269712	0.0161943	0.69772	0.00625852	Both_UP
DDX56	0.490143	0.00755811	0.697551	1.42e-05	Both_UP
NCEH1	1.75677	0.0367956	0.695094	4.01e-07	Both_UP
CAP2	0.352966	0.0128827	0.694591	0.000131075	Both_UP
TIGAR	0.271827	0.0295977	0.691742	4.55e-05	Both_UP
HLA-DMB	2.11271	0.0154195	0.687595	0.00212548	Both_UP
CAVIN1	0.300834	0.0356383	0.686648	0.000734726	Both_UP
ACBD6	0.565124	0.00958436	0.685745	6.3e-06	Both_UP
CKAP4	0.500061	0.0230425	0.683538	0.000304308	Both_UP
PDCD5	0.277496	0.0381462	0.681588	1.74e-05	Both_UP
YWHAH	0.411642	6.18e-05	0.680451	3.95e-07	Both_UP
FNDC3B	0.685287	0.00126252	0.679714	1.46e-07	Both_UP
FCHSD1	1.23663	0.00992879	0.677909	0.0424009	Both_UP
GRAMD4	1.93017	0.0113555	0.676051	3.15e-07	Both_UP
MVD	0.804063	0.00392694	0.675659	2.03e-05	Both_UP
MYDGF	0.375525	0.00472737	0.675566	5.67e-06	Both_UP
TIMP2	0.813941	0.00934426	0.674817	0.00695381	Both_UP
NPEPL1	1.26367	0.00423254	0.672524	1.98e-06	Both_UP
PNCK	1.82362	0.0215462	0.672151	0.000278649	Both_UP
CANX	0.564286	1.43e-05	0.671779	2.52e-07	Both_UP
BLVRB	1.85914	0.0343214	0.665662	0.00206506	Both_UP
PPIP5K2	0.729809	0.00577572	0.664843	7.79e-06	Both_UP
ZFAND1	0.479085	0.00917722	0.663678	0.0154086	Both_UP
CD44	0.857819	0.000367286	0.663543	0.000187067	Both_UP
NFKB1	0.338286	0.00425177	0.662184	5.2e-09	Both_UP
PVR	1.28397	3.46e-05	0.661443	0.000942068	Both_UP
SERPING1	1.30979	0.00259751	0.660967	0.00478508	Both_UP
NOP56	0.641739	0.000289683	0.660596	3.77e-07	Both_UP
CSF1R	1.47386	0.00462149	0.659149	0.00367934	Both_UP
RECQL	0.561183	0.00326288	0.658707	1.86e-09	Both_UP
EHD2	0.380832	0.0149808	0.658083	0.00303894	Both_UP
SMG9	0.922049	0.00167994	0.656075	0.0146289	Both_UP
TUBB6	0.447482	0.00512502	0.654762	1.25e-06	Both_UP
EPPK1	1.30192	0.0126967	0.654575	0.0127097	Both_UP
SERPINA4	1.25079	0.000749477	0.653825	0.00851554	Both_UP
SIRPA	1.08946	0.000566995	0.653777	3.65e-07	Both_UP
PARP4	1.30984	0.00074663	0.652637	4.11e-05	Both_UP
CLIC1	0.727065	0.00151405	0.647132	1.41e-05	Both_UP
SPINT2	0.624828	0.0241452	0.646446	6.32e-05	Both_UP
C3	1.46066	0.00166228	0.645402	0.0149178	Both_UP
NLE1	0.901681	0.00654732	0.645266	0.000150486	Both_UP
CDK19	0.523829	0.00512089	0.645224	0.031279	Both_UP
C4orf3	0.676261	0.0184607	0.644763	3.71e-05	Both_UP
IFIT1	0.726597	0.00404349	0.643739	1.24e-05	Both_UP
DPCD	0.856876	0.0461617	0.643422	9.55e-06	Both_UP
ABCB9	2.76041	0.00992937	0.643111	0.0022949	Both_UP
AFAP1	0.434016	0.00538365	0.637284	0.000906436	Both_UP
ARHGEF37	0.42162	0.00145704	0.634198	0.000195738	Both_UP
NFKB2	0.594894	0.0199807	0.633707	1.62e-09	Both_UP
CPN2	1.23768	0.00384652	0.63324	0.00902947	Both_UP
TBC1D8B	1.49094	0.000408887	0.633187	5.28e-05	Both_UP
AP1S2	0.685926	0.0391168	0.631952	1.18e-05	Both_UP
TAPBPL	0.903663	0.00253027	0.631163	0.000199664	Both_UP
NOP2	0.487723	0.00604699	0.631035	4.01e-05	Both_UP
HP	0.585337	0.0453889	0.630816	0.00984205	Both_UP
TRIM38	0.510931	0.0111188	0.6308	1.55e-05	Both_UP
GNAI2	1.0168	2.7e-05	0.628787	1.99e-06	Both_UP
ASCC3	0.35427	0.0406201	0.628349	0.0145568	Both_UP
GTPBP4	0.654058	0.00350384	0.627886	0.000139806	Both_UP
PLP2	1.00839	0.0225855	0.625544	0.000387296	Both_UP
BNIP2;BNIP2;BNIP2;BNIP2;ATCAY;ATCAY	0.655565	0.0145401	0.624093	0.0100695	Both_UP
GNL3	0.504731	0.00965417	0.623828	9.41e-05	Both_UP
TMEM230	0.218124	0.000500191	0.623115	0.00227214	Both_UP
TXNDC5	0.751357	0.00186873	0.619024	9.52e-05	Both_UP
TTR	1.15957	0.000412348	0.61382	0.0117597	Both_UP
C17orf49;BAP18;BAP18	0.332926	0.0465212	0.613133	6.8e-05	Both_UP
MAPK1	0.451248	6.85e-05	0.612634	6.31e-06	Both_UP
LMAN2	1.13241	0.013004	0.611696	2.2e-06	Both_UP
HAPLN1	3.16114	0.00736698	0.609754	5.01e-10	Both_UP
COPS7B	1.12325	0.00569394	0.608219	0.000139183	Both_UP
PIK3R1	0.539281	0.00896301	0.60601	2.48e-05	Both_UP
PES1	0.514902	0.00920414	0.605962	2.69e-05	Both_UP
UBE2I	0.293301	0.00466893	0.605887	2.54e-07	Both_UP
PAICS	0.408562	0.00781765	0.605679	4.11e-05	Both_UP
VASN	0.576229	0.00853252	0.605166	0.000282934	Both_UP
PARP9	0.387347	0.00993724	0.604967	0.00065226	Both_UP
OAS2	0.979551	0.000421327	0.604652	2.3e-05	Both_UP
FTSJ3	0.746245	0.00912195	0.602307	0.00179016	Both_UP
ACAP2	0.805643	0.0290224	0.601925	1.13e-05	Both_UP
GALNT2	0.546451	0.0232984	0.601248	0.0117852	Both_UP
TBL2	0.817283	0.00178812	0.599874	0.000127534	Both_UP
CFHR1	1.83641	0.00245283	0.597587	0.0341157	Both_UP
BOP1	0.52215	0.00327404	0.596643	0.00014489	Both_UP
SFXN3	0.587002	0.000574497	0.596196	0.000774541	Both_UP
DPP9	0.9155	0.0160704	0.595919	4.31e-06	Both_UP
SH3GL1	0.451795	0.00017293	0.595712	4.26e-08	Both_UP
GRN	0.931412	0.000167684	0.593953	8.26e-06	Both_UP
KCNMA1	2.12315	0.00141913	0.591364	0.0295354	Both_UP
GEMIN8	0.00622765	0.0317103	0.590581	0.028547	Both_UP
GBP7	0.891911	0.0352937	0.590209	0.00802792	Both_UP
FRMD8	0.296999	0.00954505	0.589736	7.05e-05	Both_UP
CCDC50	0.41448	0.0420124	0.58822	0.000143658	Both_UP
[truncated: 4,829 more rows]
